# Supplementary material for: Crystal structure of ethyl 6-methyl-2-sulfanyl­idene-4-(thio­phen-2-yl)-1,2,3,4-tetra­hydro­pyrimidine-5-carboxyl­ate
Source: Acta Crystallogr E Crystallogr Commun. 2015 Jan 3;71(Pt 2):o81–2. doi: 10.1107/S2056989014027741 (PMC4384618; doi:10.1107/S2056989014027741)
Supplement: Supplementary file 1 [file e-71-00o81-sup1.cif]

##############################################################################
#                                                                            #
# This CIF contains the data in a paper accepted for publication in          #
# Acta Crystallographica Section E. It conforms to the requirements of       #
# Notes for Authors for Acta Crystallographica Section E, and has been       #
# peer reviewed under the auspices of the IUCr Commission on Journals.       #
#                                                                            #
# Full details of the Crystallographic Information File format               #
# are given in the paper "The Crystallographic Information File (CIF):       #
# a New Standard Archive File for Crystallography" by S. R. Hall, F. H.      #
# Allen and I. D. Brown [Acta Cryst. (1991), A47, 655-685].                  #
#                                                                            #
# The current version of the core CIF dictionary is obtainable from          #
# ftp://ftp.iucr.org/pub/cif_core.dic.                                       #
#                                                                            #
# Software is freely available for graphical display of the structure(s)     #
# in this CIF. For information consult the CIF software page                 #
# http://www.iucr.org/resources/cif/software.                                #
#                                                                            #
# This file may be used for bona fide research purposes within the           #
# scientific community so long as proper attribution is given to the journal # 
# article from which it was obtained.                                        #
#                                                                            #
##############################################################################
data_I
_database_code_depnum_ccdc_archive 'CCDC 1040426'
_audit_creation_method     SHELXL-97
_chemical_name_systematic
;\
Ethyl 6-methyl-2-sulfanylidene-4-(thiophen-2-yl)-1,2,3,4-\
tetrahydropyrimidine-5-carboxylate
;
_chemical_name_common     ?
_chemical_formula_moiety     'C12 H14 N2 O2 S2'
_chemical_formula_sum     'C12 H14 N2 O2 S2'
_chemical_formula_iupac     'C12 H14 N2 O2 S2'
_chemical_formula_weight     282.37
_chemical_melting_point     ?
_symmetry_cell_setting     triclinic
_symmetry_space_group_name_H-M     'P -1'
_symmetry_space_group_name_HALL     '-P 1'
loop_
    _symmetry_equiv_pos_as_xyz
    'x, y, z'
    '-x, -y, -z'
_cell_length_a     7.30690(10)
_cell_length_b     8.32670(10)
_cell_length_c     11.24610(10)
_cell_angle_alpha     90.1090(10)
_cell_angle_beta     95.1560(10)
_cell_angle_gamma     101.2760(10)
_cell_volume     668.183(14)
_cell_formula_units_Z     2
_cell_measurement_reflns_used     2762
_cell_measurement_theta_min     1.82
_cell_measurement_theta_max     26.47
_cell_measurement_temperature     293(2)
_exptl_crystal_description     block
_exptl_crystal_colour     colourless
_exptl_crystal_size_max     0.20
_exptl_crystal_size_mid     0.15
_exptl_crystal_size_min     0.10
_exptl_crystal_density_diffrn     1.403
_exptl_crystal_density_meas     ?
_exptl_crystal_density_method     'not measured'
_exptl_crystal_F_000     296
_exptl_absorpt_coefficient_mu     0.394
_exptl_absorpt_correction_type     multi-scan
_exptl_absorpt_process_details
;
(SADABS; Bruker, 2008)
;
_exptl_absorpt_correction_T_min     0.9254
_exptl_absorpt_correction_T_max     0.9617
_exptl_special_details     ?
_diffrn_ambient_temperature     293(2)
_diffrn_radiation_type     MoK\a
_diffrn_radiation_wavelength     0.71073
_diffrn_radiation_source     'fine-focus sealed tube'
_diffrn_radiation_monochromator     graphite
_diffrn_measurement_device_type     'Bruker  APEXII CCD'
_diffrn_measurement_method     '\w and \f scan'
_diffrn_detector_area_resol_mean     ?
_diffrn_reflns_number     10188
_diffrn_reflns_av_R_equivalents     0.0205
_diffrn_reflns_av_sigmaI/netI     0.0190
_diffrn_reflns_theta_min     1.82
_diffrn_reflns_theta_max     26.47
_diffrn_reflns_theta_full     26.47
_diffrn_measured_fraction_theta_max     0.999
_diffrn_measured_fraction_theta_full     0.999
_diffrn_reflns_limit_h_min     -9
_diffrn_reflns_limit_h_max     9
_diffrn_reflns_limit_k_min     -10
_diffrn_reflns_limit_k_max     10
_diffrn_reflns_limit_l_min     -14
_diffrn_reflns_limit_l_max     14
_diffrn_standards_number     ?
_diffrn_standards_interval_count     ?
_diffrn_standards_interval_time     ?
_diffrn_standards_decay_%     ?
_refine_special_details
;
Refinement of <i>F</i>^2^ against ALL reflections. The weighted <i>R</i>-factor
<i>wR</i> and goodness of fit <i>S</i> are based on <i>F</i>^2^, conventional
<i>R</i>-factors <i>R</i> are based on <i>F</i>, with <i>F</i> set to zero for
negative <i>F</i>^2^. The threshold expression of <i>F</i>^2^ >
\s(<i>F</i>^2^) is used only for calculating <i>R</i>-factors(gt) <i>etc</i>.
and is not relevant to the choice of reflections for refinement.
<i>R</i>-factors based on <i>F</i>^2^ are statistically about twice as large
as those based on <i>F</i>, and <i>R</i>- factors based on ALL data will be
even larger.
;
_reflns_number_total     2762
_reflns_number_gt     2325
_reflns_threshold_expression     I>2\s(I)
_refine_ls_structure_factor_coef     Fsqd
_refine_ls_matrix_type     full
_refine_ls_R_factor_all     0.0681
_refine_ls_R_factor_gt     0.0598
_refine_ls_wR_factor_gt     0.1787
_refine_ls_wR_factor_ref     0.1889
_refine_ls_goodness_of_fit_ref     1.055
_refine_ls_restrained_S_all     1.055
_refine_ls_number_reflns     2762
_refine_ls_number_parameters     165
_refine_ls_number_restraints     0
_refine_ls_hydrogen_treatment     constr
_refine_ls_weighting_scheme     calc
_refine_ls_weighting_details
         'calc w=1/[\s^2^(Fo^2^)+(0.1181P)^2^+0.5067P] where P=(Fo^2^+2Fc^2^)/3'
_atom_sites_solution_hydrogens     geom
_atom_sites_solution_primary     direct
_atom_sites_solution_secondary     difmap
_refine_ls_shift/su_max     0.000
_refine_ls_shift/su_mean     0.000
_refine_diff_density_max     0.644
_refine_diff_density_min     -0.401
_refine_ls_extinction_method     none
_refine_ls_extinction_coef     ?
loop_
    _atom_type_symbol
    _atom_type_description
    _atom_type_scat_dispersion_real
    _atom_type_scat_dispersion_imag
    _atom_type_scat_source
    'C' 'C' 0.0033 0.0016
                         'International Tables Vol C Tables 4.2.6.8 and 6.1.1.4'
    'H' 'H' 0.0000 0.0000
                         'International Tables Vol C Tables 4.2.6.8 and 6.1.1.4'
    'N' 'N' 0.0061 0.0033
                         'International Tables Vol C Tables 4.2.6.8 and 6.1.1.4'
    'O' 'O' 0.0106 0.0060
                         'International Tables Vol C Tables 4.2.6.8 and 6.1.1.4'
    'S' 'S' 0.1246 0.1234
                         'International Tables Vol C Tables 4.2.6.8 and 6.1.1.4'
_computing_data_collection
;
APEX2 (Bruker, 2008)
;
_computing_cell_refinement
;
APEX2 and SAINT (Bruker, 2008)
;
_computing_data_reduction
;
SAINT and XPREP (Bruker, 2008)
;
_computing_structure_solution
;
SIR92 (Altomare <i>et al.</i>,  1993)
;
_computing_structure_refinement
;
SHELXL97 (Sheldrick, 2008)
;
_computing_molecular_graphics
;
ORTEP-3 for Windows (Farrugia, 2012) and Mercury (Macrae <i>et al.</i>,
2008)
;
_computing_publication_material
;
PLATON (Spek, 2009)
;
loop_
    _atom_site_type_symbol
    _atom_site_label
    _atom_site_fract_x
    _atom_site_fract_y
    _atom_site_fract_z
    _atom_site_U_iso_or_equiv
    _atom_site_adp_type
    _atom_site_calc_flag
    _atom_site_refinement_flags
    _atom_site_occupancy
    _atom_site_symmetry_multiplicity
    _atom_site_disorder_assembly
    _atom_site_disorder_group
    C C1 0.8629(5) 0.6238(4) 0.4026(3) 0.0584(9) Uani d . 1 1 . .
    H H1 0.9131 0.7349 0.4141 0.070 Uiso calc R 1 1 . .
    C C2 0.7502(5) 0.5376(4) 0.4750(3) 0.0534(8) Uani d . 1 1 . .
    H H2 0.7143 0.5833 0.5425 0.064 Uiso calc R 1 1 . .
    C C3 0.6877(4) 0.3688(3) 0.4414(2) 0.0341(5) Uani d . 1 1 . .
    H H3 0.6069 0.2922 0.4819 0.041 Uiso calc R 1 1 . .
    C C4 0.7703(3) 0.3372(3) 0.3350(2) 0.0338(5) Uani d . 1 1 . .
    C C5 0.7577(3) 0.1734(3) 0.2747(2) 0.0336(6) Uani d . 1 1 . .
    H H5 0.6314 0.1088 0.2803 0.040 Uiso calc R 1 1 . .
    C C9 1.0680(4) 0.0949(3) 0.3047(2) 0.0335(5) Uani d . 1 1 . .
    C C7 0.9646(4) 0.1925(4) 0.1110(2) 0.0384(6) Uani d . 1 1 . .
    C C8 1.0343(5) 0.2269(5) -0.0103(3) 0.0581(9) Uani d . 1 1 . .
    H H8A 0.9320 0.1960 -0.0709 0.087 Uiso calc R 1 1 . .
    H H8B 1.1295 0.1651 -0.0216 0.087 Uiso calc R 1 1 . .
    H H8C 1.0856 0.3417 -0.0157 0.087 Uiso calc R 1 1 . .
    C C6 0.7909(4) 0.1904(4) 0.1437(2) 0.0371(6) Uani d . 1 1 . .
    C C10 0.6280(4) 0.2135(4) 0.0657(2) 0.0439(7) Uani d . 1 1 . .
    C C11 0.5131(5) 0.2937(7) -0.1262(3) 0.0817(14) Uani d . 1 1 . .
    H H11A 0.4303 0.1894 -0.1465 0.098 Uiso calc R 1 1 . .
    H H11B 0.4413 0.3655 -0.0918 0.098 Uiso calc R 1 1 . .
    C C12 0.5900(7) 0.3646(9) -0.2304(4) 0.115(2) Uani d . 1 1 . .
    H H12A 0.6581 0.4738 -0.2117 0.172 Uiso calc R 1 1 . .
    H H12B 0.4906 0.3682 -0.2916 0.172 Uiso calc R 1 1 . .
    H H12C 0.6732 0.2996 -0.2582 0.172 Uiso calc R 1 1 . .
    N N1 0.8939(3) 0.0838(3) 0.33419(19) 0.0359(5) Uani d . 1 1 . .
    H H1N1 0.8586 0.0204 0.3916 0.043 Uiso calc R 1 1 . .
    N N2 1.1028(3) 0.1610(3) 0.1964(2) 0.0402(5) Uani d . 1 1 . .
    H H2N2 1.2174 0.1848 0.1796 0.048 Uiso calc R 1 1 . .
    O O1 0.4710(3) 0.1889(4) 0.0948(2) 0.0673(8) Uani d . 1 1 . .
    O O2 0.6667(3) 0.2699(4) -0.0409(2) 0.0718(9) Uani d . 1 1 . .
    S S1 0.90646(12) 0.51126(11) 0.28681(8) 0.0557(3) Uani d . 1 1 . .
    S S2 1.23669(10) 0.02700(10) 0.38956(6) 0.0442(3) Uani d . 1 1 . .
loop_
    _atom_site_aniso_label
    _atom_site_aniso_U_11
    _atom_site_aniso_U_22
    _atom_site_aniso_U_33
    _atom_site_aniso_U_12
    _atom_site_aniso_U_13
    _atom_site_aniso_U_23
    C1 0.0543(19) 0.0410(17) 0.077(2) 0.0109(14) -0.0128(17) 0.0012(16)
    C2 0.0529(19) 0.059(2) 0.0520(17) 0.0243(15) -0.0017(14) -0.0055(15)
    C3 0.0345(13) 0.0374(13) 0.0329(12) 0.0136(10) 0.0015(10) 0.0007(10)
    C4 0.0287(12) 0.0411(14) 0.0324(12) 0.0089(10) 0.0026(9) 0.0086(10)
    C5 0.0271(12) 0.0441(14) 0.0303(12) 0.0075(10) 0.0045(9) 0.0077(10)
    C9 0.0328(13) 0.0345(13) 0.0340(12) 0.0074(10) 0.0051(10) 0.0073(10)
    C7 0.0320(13) 0.0538(16) 0.0308(12) 0.0105(11) 0.0058(10) 0.0089(11)
    C8 0.0421(16) 0.101(3) 0.0375(15) 0.0257(17) 0.0135(12) 0.0224(16)
    C6 0.0310(13) 0.0497(16) 0.0311(13) 0.0083(11) 0.0044(10) 0.0047(11)
    C10 0.0327(14) 0.0662(19) 0.0343(13) 0.0121(12) 0.0058(11) 0.0096(12)
    C11 0.0403(18) 0.156(5) 0.0490(19) 0.023(2) -0.0035(15) 0.034(2)
    C12 0.061(3) 0.214(7) 0.077(3) 0.041(3) 0.010(2) 0.066(4)
    N1 0.0350(11) 0.0430(12) 0.0333(11) 0.0128(9) 0.0101(9) 0.0120(9)
    N2 0.0272(11) 0.0596(15) 0.0360(11) 0.0117(10) 0.0077(9) 0.0138(10)
    O1 0.0319(11) 0.126(2) 0.0474(12) 0.0213(13) 0.0070(9) 0.0226(14)
    O2 0.0369(12) 0.138(3) 0.0425(12) 0.0217(14) 0.0055(9) 0.0377(14)
    S1 0.0519(5) 0.0531(5) 0.0613(5) 0.0053(4) 0.0108(4) 0.0143(4)
    S2 0.0372(4) 0.0567(5) 0.0429(4) 0.0181(3) 0.0060(3) 0.0170(3)
_geom_special_details
;
All e.s.d.'s (except the e.s.d. in the dihedral angle between two l.s. planes)
are estimated using the full covariance matrix. The cell e.s.d.'s are taken
into account individually in the estimation of e.s.d.'s in distances, angles
and torsion angles; correlations between e.s.d.'s in cell parameters are only
used when they are defined by crystal symmetry. An approximate (isotropic)
treatment of cell e.s.d.'s is used for estimating e.s.d.'s involving l.s.
planes.
;
loop_
    _geom_bond_atom_site_label_1
    _geom_bond_atom_site_label_2
    _geom_bond_site_symmetry_2
    _geom_bond_distance
    _geom_bond_publ_flag
    C1 C2 . 1.322(5) ?
    C1 S1 . 1.691(4) ?
    C1 H1 . 0.9300 ?
    C2 C3 . 1.429(4) ?
    C2 H2 . 0.9300 ?
    C3 C4 . 1.434(3) ?
    C3 H3 . 0.9300 ?
    C4 C5 . 1.505(4) ?
    C4 S1 . 1.709(3) ?
    C5 N1 . 1.472(3) ?
    C5 C6 . 1.516(3) ?
    C5 H5 . 0.9800 ?
    C9 N1 . 1.329(3) ?
    C9 N2 . 1.363(3) ?
    C9 S2 . 1.677(3) ?
    C7 C6 . 1.350(4) ?
    C7 N2 . 1.393(3) ?
    C7 C8 . 1.508(4) ?
    C8 H8A . 0.9600 ?
    C8 H8B . 0.9600 ?
    C8 H8C . 0.9600 ?
    C6 C10 . 1.458(4) ?
    C10 O1 . 1.200(3) ?
    C10 O2 . 1.323(3) ?
    C11 C12 . 1.425(6) ?
    C11 O2 . 1.454(4) ?
    C11 H11A . 0.9700 ?
    C11 H11B . 0.9700 ?
    C12 H12A . 0.9600 ?
    C12 H12B . 0.9600 ?
    C12 H12C . 0.9600 ?
    N1 H1N1 . 0.8600 ?
    N2 H2N2 . 0.8600 ?
loop_
    _geom_angle_atom_site_label_1
    _geom_angle_atom_site_label_2
    _geom_angle_atom_site_label_3
    _geom_angle_site_symmetry_1
    _geom_angle_site_symmetry_3
    _geom_angle
    _geom_angle_publ_flag
    C2 C1 S1 . . 113.1(3) ?
    C2 C1 H1 . . 123.5 ?
    S1 C1 H1 . . 123.5 ?
    C1 C2 C3 . . 114.9(3) ?
    C1 C2 H2 . . 122.6 ?
    C3 C2 H2 . . 122.6 ?
    C2 C3 C4 . . 108.7(3) ?
    C2 C3 H3 . . 125.7 ?
    C4 C3 H3 . . 125.7 ?
    C3 C4 C5 . . 126.9(2) ?
    C3 C4 S1 . . 111.2(2) ?
    C5 C4 S1 . . 121.73(19) ?
    N1 C5 C4 . . 110.9(2) ?
    N1 C5 C6 . . 109.0(2) ?
    C4 C5 C6 . . 111.9(2) ?
    N1 C5 H5 . . 108.3 ?
    C4 C5 H5 . . 108.3 ?
    C6 C5 H5 . . 108.3 ?
    N1 C9 N2 . . 115.7(2) ?
    N1 C9 S2 . . 123.97(19) ?
    N2 C9 S2 . . 120.33(19) ?
    C6 C7 N2 . . 119.0(2) ?
    C6 C7 C8 . . 128.0(2) ?
    N2 C7 C8 . . 113.1(2) ?
    C7 C8 H8A . . 109.5 ?
    C7 C8 H8B . . 109.5 ?
    H8A C8 H8B . . 109.5 ?
    C7 C8 H8C . . 109.5 ?
    H8A C8 H8C . . 109.5 ?
    H8B C8 H8C . . 109.5 ?
    C7 C6 C10 . . 126.4(2) ?
    C7 C6 C5 . . 119.0(2) ?
    C10 C6 C5 . . 114.5(2) ?
    O1 C10 O2 . . 121.5(3) ?
    O1 C10 C6 . . 124.0(3) ?
    O2 C10 C6 . . 114.5(2) ?
    C12 C11 O2 . . 108.3(3) ?
    C12 C11 H11A . . 110.0 ?
    O2 C11 H11A . . 110.0 ?
    C12 C11 H11B . . 110.0 ?
    O2 C11 H11B . . 110.0 ?
    H11A C11 H11B . . 108.4 ?
    C11 C12 H12A . . 109.5 ?
    C11 C12 H12B . . 109.5 ?
    H12A C12 H12B . . 109.5 ?
    C11 C12 H12C . . 109.5 ?
    H12A C12 H12C . . 109.5 ?
    H12B C12 H12C . . 109.5 ?
    C9 N1 C5 . . 124.1(2) ?
    C9 N1 H1N1 . . 118.0 ?
    C5 N1 H1N1 . . 118.0 ?
    C9 N2 C7 . . 124.1(2) ?
    C9 N2 H2N2 . . 117.9 ?
    C7 N2 H2N2 . . 117.9 ?
    C10 O2 C11 . . 118.6(2) ?
    C1 S1 C4 . . 92.16(16) ?
loop_
    _geom_torsion_atom_site_label_1
    _geom_torsion_atom_site_label_2
    _geom_torsion_atom_site_label_3
    _geom_torsion_atom_site_label_4
    _geom_torsion_site_symmetry_1
    _geom_torsion_site_symmetry_2
    _geom_torsion_site_symmetry_3
    _geom_torsion_site_symmetry_4
    _geom_torsion
    _geom_torsion_publ_flag
    S1 C1 C2 C3 . . . . -0.2(4) ?
    C1 C2 C3 C4 . . . . 1.0(4) ?
    C2 C3 C4 C5 . . . . 174.0(2) ?
    C2 C3 C4 S1 . . . . -1.3(3) ?
    C3 C4 C5 N1 . . . . -81.0(3) ?
    S1 C4 C5 N1 . . . . 93.8(2) ?
    C3 C4 C5 C6 . . . . 157.1(2) ?
    S1 C4 C5 C6 . . . . -28.1(3) ?
    N2 C7 C6 C10 . . . . -177.2(3) ?
    C8 C7 C6 C10 . . . . 3.3(5) ?
    N2 C7 C6 C5 . . . . 7.0(4) ?
    C8 C7 C6 C5 . . . . -172.5(3) ?
    N1 C5 C6 C7 . . . . -27.6(4) ?
    C4 C5 C6 C7 . . . . 95.4(3) ?
    N1 C5 C6 C10 . . . . 156.1(2) ?
    C4 C5 C6 C10 . . . . -80.9(3) ?
    C7 C6 C10 O1 . . . . 169.5(3) ?
    C5 C6 C10 O1 . . . . -14.5(5) ?
    C7 C6 C10 O2 . . . . -12.6(5) ?
    C5 C6 C10 O2 . . . . 163.4(3) ?
    N2 C9 N1 C5 . . . . -16.3(4) ?
    S2 C9 N1 C5 . . . . 166.1(2) ?
    C4 C5 N1 C9 . . . . -89.9(3) ?
    C6 C5 N1 C9 . . . . 33.7(3) ?
    N1 C9 N2 C7 . . . . -10.0(4) ?
    S2 C9 N2 C7 . . . . 167.7(2) ?
    C6 C7 N2 C9 . . . . 14.3(4) ?
    C8 C7 N2 C9 . . . . -166.2(3) ?
    O1 C10 O2 C11 . . . . -3.4(6) ?
    C6 C10 O2 C11 . . . . 178.7(4) ?
    C12 C11 O2 C10 . . . . 176.3(5) ?
    C2 C1 S1 C4 . . . . -0.5(3) ?
    C3 C4 S1 C1 . . . . 1.1(2) ?
    C5 C4 S1 C1 . . . . -174.5(2) ?
loop_
    _geom_hbond_atom_site_label_D
    _geom_hbond_atom_site_label_H
    _geom_hbond_atom_site_label_A
    _geom_hbond_site_symmetry_A
    _geom_hbond_distance_DH
    _geom_hbond_distance_HA
    _geom_hbond_distance_DA
    _geom_hbond_angle_DHA
    N1 H1N1 S2 2_756 0.86 2.63 3.408(2) 151
    N2 H2N2 O1 1_655 0.86 2.15 2.984(3) 162
    C12 H12B Cg1 2_665 0.96 2.81 3.664(6) 149
_iucr_refine_instructions_details
;
TITL BT2 in P-1
CELL  0.71073   7.3069   8.3267  11.2461   90.109   95.156  101.276
ZERR     2.00   0.0001   0.0001   0.0001    0.001    0.001    0.001
LATT   1
SFAC  C    H    N    O    S
UNIT  24   28   4    4    4
MERG   2
MPLA 5  N1 C9 N2 C7 C6
MPLA 5  C1 C2 C3 C4 S1
MPLA 6  C5 N1 C9 N2 C7 C6
EQIV $1  -X+2, -Y, -Z+1
HTAB N1 S2_$1
EQIV $2  X+1, Y, Z
HTAB N2 O1_$2
FMAP   2
PLAN   25
SIZE     0.10   0.15   0.20
ACTA
BOND   $H
CONF
L.S.  10
WGHT    0.118100    0.506700
FVAR       0.19612
C1    1    0.862918    0.623791    0.402592    11.00000    0.05432    0.04100 =
         0.07706    0.00119   -0.01279    0.01093
AFIX  43
H1    2    0.913111    0.734851    0.414143    11.00000   -1.20000
AFIX   0
C2    1    0.750170    0.537596    0.474979    11.00000    0.05292    0.05931 =
         0.05203   -0.00554   -0.00173    0.02435
AFIX  43
H2    2    0.714255    0.583304    0.542546    11.00000   -1.20000
AFIX   0
C3    1    0.687744    0.368837    0.441432    11.00000    0.03446    0.03745 =
         0.03289    0.00070    0.00155    0.01356
AFIX  43
H3    2    0.606941    0.292210    0.481899    11.00000   -1.20000
AFIX   0
C4    1    0.770317    0.337197    0.335038    11.00000    0.02871    0.04108 =
         0.03240    0.00859    0.00260    0.00892
C5    1    0.757660    0.173408    0.274690    11.00000    0.02710    0.04405 =
         0.03029    0.00771    0.00451    0.00748
AFIX  13
H5    2    0.631449    0.108822    0.280329    11.00000   -1.20000
AFIX   0
C9    1    1.068020    0.094908    0.304741    11.00000    0.03278    0.03447 =
         0.03399    0.00729    0.00509    0.00745
C7    1    0.964599    0.192489    0.111039    11.00000    0.03205    0.05378 =
         0.03083    0.00886    0.00585    0.01047
C8    1    1.034251    0.226938   -0.010316    11.00000    0.04213    0.10142 =
         0.03748    0.02237    0.01355    0.02575
AFIX 137
H8A   2    0.931989    0.195960   -0.070905    11.00000   -1.50000
H8B   2    1.129496    0.165093   -0.021644    11.00000   -1.50000
H8C   2    1.085617    0.341695   -0.015671    11.00000   -1.50000
AFIX   0
C6    1    0.790874    0.190415    0.143749    11.00000    0.03096    0.04973 =
         0.03113    0.00474    0.00444    0.00828
C10   1    0.628010    0.213517    0.065739    11.00000    0.03274    0.06624 =
         0.03428    0.00957    0.00579    0.01211
C11   1    0.513114    0.293659   -0.126171    11.00000    0.04035    0.15583 =
         0.04904    0.03368   -0.00349    0.02304
AFIX  23
H11A  2    0.430253    0.189427   -0.146481    11.00000   -1.20000
H11B  2    0.441303    0.365511   -0.091813    11.00000   -1.20000
AFIX   0
C12   1    0.590042    0.364588   -0.230433    11.00000    0.06080    0.21365 =
         0.07702    0.06650    0.00968    0.04095
AFIX 137
H12A  2    0.658129    0.473751   -0.211726    11.00000   -1.50000
H12B  2    0.490584    0.368186   -0.291645    11.00000   -1.50000
H12C  2    0.673236    0.299608   -0.258164    11.00000   -1.50000
AFIX   0
N1    3    0.893896    0.083823    0.334188    11.00000    0.03503    0.04295 =
         0.03329    0.01196    0.01015    0.01279
AFIX  43
H1N1  2    0.858629    0.020385    0.391554    11.00000   -1.20000
AFIX   0
N2    3    1.102846    0.161007    0.196355    11.00000    0.02724    0.05957 =
         0.03604    0.01375    0.00765    0.01171
AFIX  43
H2N2  2    1.217433    0.184787    0.179568    11.00000   -1.20000
AFIX   0
O1    4    0.471022    0.188911    0.094846    11.00000    0.03194    0.12568 =
         0.04736    0.02258    0.00703    0.02129
O2    4    0.666749    0.269902   -0.040905    11.00000    0.03685    0.13846 =
         0.04254    0.03771    0.00553    0.02174
S1    5    0.906463    0.511260    0.286814    11.00000    0.05189    0.05309 =
         0.06129    0.01429    0.01081    0.00525
S2    5    1.236689    0.027001    0.389556    11.00000    0.03725    0.05671 =
         0.04286    0.01699    0.00602    0.01805
HKLF 4
REM  BT2 in P-1
REM R1 =  0.0598 for   2325 Fo > 4sig(Fo)  and  0.0681 for all   2762 data
REM    165 parameters refined using      0 restraints
END
;
data_global
_journal_date_recd_electronic     2014-12-18
_journal_date_accepted     2014-12-19
_journal_name_full     'Acta Crystallographica, Section E'
_journal_year     2015
_journal_volume     71
_journal_issue      2
_journal_page_first     o81
_journal_page_last     o82
_journal_paper_category     HO
_journal_paper_doi     10.1107/S2056989014027741
_journal_coeditor_code     TK5352
_publ_contact_author_name     'Dr G. Vasuki'
_publ_contact_author_address
;
Department of Physics
Kunthavai Naachiar Govt. Arts College (W) (Autonomous)
Thanjavur 613 007
India
;
_publ_contact_author_email     'vasuki.arasi@yahoo.com'
_publ_contact_author_fax     '04362 237152'
_publ_contact_author_phone     '9791402323'
_publ_section_title
;\
Crystal structure of ethyl
6-methyl-2-sulfanylidene-4-(thiophen-2-yl)-1,2,3,4-tetrahydropyrimidine-5-\
carboxylate
;
loop_
    _publ_author_name
    _publ_author_address
    'M. Suresh'
;         PG & Research Department of Chemistry
          Jamal Mohamed College (Autonomous)
          Tiruchirappalli-20
          India
;
    'M. Syed Ali Padusha'
;         PG & Research Department of Chemistry
          Jamal Mohamed College (Autonomous)
          Tiruchirappalli-20
          India
;
    'J. Josephine Novina'
;         Department of Physics
          Idhaya College for Women
          Kumbakonam-1
          India
;
    'G. Vasuki'
;         Department of Physics
          Kunthavai Naachiar Government Arts College (W) (Autonomous)
          Thanjavur-7
          India
;
    'Vijayan Viswanathan'
;         Centre of Advanced study in Crystallography and Biophysics
          University of Madras
          Guindy Campus
          Chennai-25
          India
;
    'Devadasan Velmurugan'
;         Centre of Advanced study in Crystallography and Biophysics
          University of Madras
          Guindy Campus
          Chennai-25
          India
;
