# Supplementary material for: Crystal structure of ethyl 6-methyl-2-sulfanyl­idene-4-(thio­phen-2-yl)-1,2,3,4-tetra­hydro­pyrimidine-5-carboxyl­ate
Source: Acta Crystallogr E Crystallogr Commun. 2015 Jan 3;71(Pt 2):o81–2. doi: 10.1107/S2056989014027741 (PMC4384618; doi:10.1107/S2056989014027741)
Supplement: Supplementary file 2 [file e-71-00o81-Isup2.hkl]

# 
# h,k,l, Fc-squared, Fo-squared, sigma(Fo-squared) and status flag 
# 
data_I
_shelx_title ' BT2 in P-1' 
_shelx_refln_list_code          4 
_shelx_F_calc_maximum      144.28 
_exptl_crystal_F_000       296.00 
_reflns_d_resolution_high  0.7974 
 
loop_ 
 _symmetry_equiv_pos_as_xyz 
 'x, y, z' 
 '-x, -y, -z' 
 
_cell_length_a     7.3069 
_cell_length_b     8.3267 
_cell_length_c    11.2461 
_cell_angle_alpha  90.109 
_cell_angle_beta   95.156 
_cell_angle_gamma 101.276 
 
_shelx_F_squared_multiplier     1.000 
 
loop_ 
 _refln_index_h 
 _refln_index_k 
 _refln_index_l 
 _refln_F_squared_calc 
 _refln_F_squared_meas 
 _refln_F_squared_sigma 
 _refln_observed_status 
   1   0   0     1184.62     1107.17     10.25 o 
   2   0   0      104.97      131.59      1.53 o 
   3   0   0       84.66       90.42      1.18 o 
   4   0   0       55.88       87.08      1.35 o 
   5   0   0      209.90      222.90      2.81 o 
   6   0   0      345.44      322.06      4.54 o 
   7   0   0      238.42      223.43      4.39 o 
   8   0   0       54.94       59.13      3.12 o 
  -9   1   0        4.70        2.92      1.43 o 
  -8   1   0       32.48       33.69      1.85 o 
  -7   1   0       32.54       40.32      1.79 o 
  -6   1   0      198.82      175.07      9.54 o 
  -5   1   0      329.19      317.10      3.66 o 
  -4   1   0      261.27      200.10      2.44 o 
  -3   1   0      102.05      119.67      1.55 o 
  -2   1   0      800.30      896.52      7.73 o 
  -1   1   0      668.44      731.30      7.44 o 
   0   1   0       19.60       51.26      0.56 o 
   1   1   0     1788.38     2147.38     19.70 o 
   2   1   0     1887.84     1804.11     15.16 o 
   3   1   0      432.59      529.52      5.25 o 
   4   1   0      351.57      319.07      3.62 o 
   5   1   0       25.69       28.38      0.87 o 
   6   1   0       18.45       17.43      1.18 o 
   7   1   0       13.01       11.35      1.39 o 
   8   1   0        6.23        6.47      1.37 o 
  -9   2   0        1.73        2.66      1.03 o 
  -8   2   0        0.12        0.26      0.74 o 
  -7   2   0        4.83        5.20      0.74 o 
  -6   2   0      588.49      593.48      7.43 o 
  -5   2   0        1.50        1.44      0.48 o 
  -4   2   0        2.58        1.49      0.19 o 
  -3   2   0      144.00      164.95      2.02 o 
  -2   2   0     2073.93     2249.47     20.61 o 
  -1   2   0     1797.51     1934.04     17.14 o 
   0   2   0      107.18      161.32      2.16 o 
   1   2   0      744.40      652.74      6.63 o 
   2   2   0       21.56       18.05      0.48 o 
   3   2   0      113.24      111.84      1.43 o 
   4   2   0       16.08       24.72      0.75 o 
   5   2   0      175.30      186.65      2.56 o 
   6   2   0      219.73      232.72      4.33 o 
   7   2   0        9.88        9.73      1.37 o 
   8   2   0       19.13       17.82      2.02 o 
  -9   3   0       15.01       12.51      1.45 o 
  -8   3   0        5.73        8.14      1.14 o 
  -7   3   0        0.74        0.32      0.52 o 
  -6   3   0      130.45      134.06      2.63 o 
  -5   3   0      229.52      215.68      3.37 o 
  -4   3   0      203.30      172.54      2.30 o 
  -3   3   0       53.95       57.51      1.05 o 
  -2   3   0      842.70      944.65      9.76 o 
  -1   3   0       15.04       10.88      0.60 o 
   0   3   0      500.61      623.40      5.10 o 
   1   3   0     2354.42     2144.26     19.75 o 
   2   3   0      665.37      729.74      6.05 o 
   3   3   0       43.50       54.34      1.16 o 
   4   3   0       76.92       70.00      1.35 o 
   5   3   0       26.60       22.02      1.02 o 
   6   3   0        0.20       -0.26      0.91 o 
   7   3   0       25.27       25.20      5.46 o 
   8   3   0        7.13       11.10      2.08 o 
  -8   4   0       55.85       62.48      2.39 o 
  -7   4   0       84.44       90.68      2.59 o 
  -6   4   0       79.57       81.31      2.03 o 
  -5   4   0       55.05       71.55      2.18 o 
  -4   4   0       25.71       24.91      0.83 o 
  -3   4   0      199.68      208.51      3.22 o 
  -2   4   0       49.07       40.74      1.29 o 
  -1   4   0       21.29       16.70      0.97 o 
   0   4   0      221.11      200.69      2.69 o 
   1   4   0       10.20        3.40      0.29 o 
   2   4   0        0.58        4.40      0.37 o 
   3   4   0      183.54      172.22      2.36 o 
   4   4   0       39.91       48.78      1.12 o 
   5   4   0       17.60       21.16      1.06 o 
   6   4   0      168.50      161.39      3.20 o 
   7   4   0       15.44       19.21      1.55 o 
  -8   5   0        5.48        7.62      1.25 o 
  -7   5   0       14.25       14.66      1.08 o 
  -6   5   0      134.91      120.39      2.51 o 
  -5   5   0     1060.45     1052.00     13.17 o 
  -4   5   0      218.06      231.89      5.09 o 
  -3   5   0      419.55      421.86      5.45 o 
  -2   5   0      159.19      180.84      4.03 o 
  -1   5   0       40.87       40.67      1.14 o 
   0   5   0       36.97       54.42      1.18 o 
   1   5   0      568.21      606.25      5.69 o 
   2   5   0      142.28      133.89      1.97 o 
   3   5   0      168.39      178.32      2.47 o 
   4   5   0      118.95      106.62      2.06 o 
   5   5   0        0.19       -0.36      0.55 o 
   6   5   0        0.49        1.34      0.85 o 
  -8   6   0        7.15        6.76      1.47 o 
  -7   6   0       29.52       27.36      1.91 o 
  -6   6   0       98.74       97.42      2.85 o 
  -5   6   0        7.84        3.51      0.88 o 
  -4   6   0        0.08       -0.21      0.55 o 
  -3   6   0      217.03      182.78      3.11 o 
  -2   6   0       85.63       85.60      5.20 o 
  -1   6   0       20.08       12.63      0.70 o 
   0   6   0      342.86      376.43      4.86 o 
   1   6   0       40.13       45.66      1.55 o 
   2   6   0       31.16       35.28      2.25 o 
   3   6   0        0.14        0.34      0.51 o 
   4   6   0       78.50       66.87      2.62 o 
   5   6   0        1.09        0.00      0.69 o 
   6   6   0       14.55       17.21      2.53 o 
  -7   7   0       23.39       30.81      2.47 o 
  -6   7   0        9.81        8.13      1.14 o 
  -5   7   0       47.34       49.17      2.10 o 
  -4   7   0       63.44       59.81      1.81 o 
  -3   7   0       13.30       12.59      2.17 o 
  -2   7   0       28.78       25.29      1.95 o 
  -1   7   0        4.00        6.40      0.88 o 
   0   7   0      170.15      196.14      3.90 o 
   1   7   0      146.83      149.58      4.68 o 
   2   7   0       13.90       11.97      1.25 o 
   3   7   0        0.08        0.49      0.91 o 
   4   7   0        8.33        9.36      2.34 o 
   5   7   0       10.00       10.63      1.74 o 
  -7   8   0        9.00       11.57      1.84 o 
  -6   8   0        2.54        1.04      1.10 o 
  -5   8   0       18.11       11.11      1.29 o 
  -4   8   0       89.22       85.27      3.55 o 
  -3   8   0       25.57       29.25      1.60 o 
  -2   8   0        0.08       -0.02      0.59 o 
  -1   8   0       61.89       54.99      2.00 o 
   0   8   0        7.35       11.59      1.14 o 
   1   8   0        3.40        2.41      1.00 o 
   2   8   0        3.97        5.20      1.82 o 
   3   8   0       17.51       16.38      2.86 o 
   4   8   0        1.41        0.78      1.82 o 
  -6   9   0        6.44        4.42      1.82 o 
  -5   9   0       76.35       73.58      4.68 o 
  -4   9   0        2.45        2.33      0.99 o 
  -3   9   0        0.08       -0.57      0.57 o 
  -2   9   0       28.38       24.95      1.46 o 
  -1   9   0       20.01       16.65      2.15 o 
   0   9   0       12.03       18.36      2.43 o 
   1   9   0       72.26       68.38      4.68 o 
   2   9   0       23.24       20.54      2.86 o 
  -4  10   0        8.64       13.59      2.47 o 
  -3  10   0       27.86       24.46      2.34 o 
  -2  10   0        2.10        1.00      1.18 o 
  -1  10   0       26.83       22.30      1.70 o 
   0  10   0        8.64        6.50      2.34 o 
   0 -10   1        6.70        8.84      2.60 o 
   1 -10   1        0.63        0.75      0.76 o 
   2 -10   1        0.94       -0.74      1.30 o 
   3 -10   1       15.86       17.64      1.92 o 
   4 -10   1       11.63       12.74      2.60 o 
  -2  -9   1        3.73        3.12      2.08 o 
  -1  -9   1        0.03       -0.78      1.56 o 
   0  -9   1        9.13       13.52      1.33 o 
   1  -9   1       83.27       80.52      2.31 o 
   2  -9   1       82.19       90.68      2.91 o 
   3  -9   1        2.83        0.89      0.84 o 
   4  -9   1        5.16        4.05      0.99 o 
   5  -9   1        2.94        2.08      1.82 o 
  -4  -8   1        6.21        7.54      2.34 o 
  -3  -8   1       84.60       95.16      5.46 o 
  -2  -8   1       16.97       21.06      2.86 o 
  -1  -8   1        6.13        8.97      1.82 o 
   0  -8   1        7.65        7.58      0.99 o 
   1  -8   1       15.26       14.25      1.14 o 
   2  -8   1        0.59        0.22      0.69 o 
   3  -8   1       98.57       86.69      2.85 o 
   4  -8   1       52.14       45.49      1.94 o 
   5  -8   1       22.57       24.34      1.65 o 
   6  -8   1       91.93       97.50      3.86 o 
   7  -8   1        1.00        0.76      1.18 o 
  -5  -7   1       11.53       12.53      1.84 o 
  -4  -7   1       36.01       36.40      3.38 o 
  -3  -7   1        5.47        5.72      1.82 o 
  -2  -7   1        0.04        0.26      1.30 o 
  -1  -7   1      200.96      181.77      4.17 o 
   0  -7   1       44.70       71.94      2.13 o 
   1  -7   1      288.05      302.27      6.43 o 
   2  -7   1      383.38      352.62      5.90 o 
   3  -7   1        6.05        6.76      0.94 o 
   4  -7   1        0.26        0.68      0.57 o 
   5  -7   1       61.44       59.04      2.25 o 
   6  -7   1       13.12       13.61      1.40 o 
   7  -7   1       46.17       54.26      2.94 o 
  -6  -6   1        0.03        0.39      1.10 o 
  -5  -6   1       10.51       12.88      1.65 o 
  -4  -6   1       27.81       25.48      2.60 o 
  -3  -6   1       36.49       36.47      1.81 o 
  -2  -6   1        1.48        1.32      0.68 o 
  -1  -6   1        0.49       -0.03      0.36 o 
   0  -6   1       82.76      103.27      1.95 o 
   1  -6   1       13.29       17.26      0.94 o 
   2  -6   1        7.27        3.51      0.60 o 
   3  -6   1        1.34        1.83      0.57 o 
   4  -6   1      187.69      187.58      3.22 o 
   5  -6   1        1.10        0.43      0.64 o 
   6  -6   1       11.34       10.31      1.18 o 
   7  -6   1       10.65        9.09      1.20 o 
   8  -6   1        0.54       -1.11      2.08 o 
  -7  -5   1       45.69       41.34      3.90 o 
  -6  -5   1        8.49        8.39      0.94 o 
  -5  -5   1       48.50       49.53      1.62 o 
  -4  -5   1        1.16        0.64      0.55 o 
  -3  -5   1        0.21       -0.27      0.27 o 
  -2  -5   1      209.85      171.04      2.65 o 
  -1  -5   1      514.24      537.42      7.44 o 
   0  -5   1        0.21       -0.36      0.40 o 
   1  -5   1      493.57      435.81      6.14 o 
   2  -5   1       68.46      102.30      1.95 o 
   3  -5   1       33.49       36.11      0.88 o 
   4  -5   1       33.85       36.02      1.19 o 
   5  -5   1        8.98        7.43      0.90 o 
   6  -5   1       12.57       12.40      0.97 o 
   7  -5   1      153.21      175.21      3.43 o 
   8  -5   1      108.27      106.57      3.79 o 
  -7  -4   1        3.42        4.22      0.99 o 
  -6  -4   1        2.46        1.60      0.70 o 
  -5  -4   1        0.76        1.66      0.55 o 
  -4  -4   1      330.77      331.56      5.73 o 
  -3  -4   1      229.17      216.16      2.70 o 
  -2  -4   1      133.53      123.23      1.73 o 
  -1  -4   1       66.90       45.19      0.94 o 
   0  -4   1       41.19       92.62      1.83 o 
   1  -4   1       19.95       13.75      0.80 o 
   2  -4   1      255.64      235.40      2.52 o 
   3  -4   1     1618.36     1554.52     14.74 o 
   4  -4   1        1.34       -0.14      0.29 o 
   5  -4   1      151.16      152.67      2.75 o 
   6  -4   1       33.75       33.70      1.35 o 
   7  -4   1        2.87        4.13      0.74 o 
   8  -4   1        0.53        0.79      0.79 o 
  -8  -3   1        9.43       11.95      1.45 o 
  -7  -3   1       41.30       48.29      2.10 o 
  -6  -3   1       14.09       13.54      1.17 o 
  -5  -3   1       49.40       48.82      1.37 o 
  -4  -3   1       62.15       76.32      1.30 o 
  -3  -3   1        1.95        5.77      0.30 o 
  -2  -3   1      488.02      510.26      4.68 o 
  -1  -3   1      514.21      488.97      4.51 o 
   0  -3   1      631.77      852.56     10.40 o 
   1  -3   1      337.48      254.65      2.51 o 
   2  -3   1      169.01      160.29      1.81 o 
   3  -3   1      209.61      240.65      2.81 o 
   4  -3   1        5.83        4.29      0.71 o 
   5  -3   1     1241.73     1179.87     13.18 o 
   6  -3   1       81.72       77.11      1.97 o 
   7  -3   1      107.67      117.86      2.65 o 
   8  -3   1        1.84        1.81      0.71 o 
   9  -3   1       29.52       27.39      2.47 o 
  -8  -2   1        3.86        4.42      1.29 o 
  -7  -2   1       16.83       18.23      1.84 o 
  -6  -2   1      212.89      214.60      4.56 o 
  -5  -2   1       31.51       27.27      0.99 o 
  -4  -2   1      474.12      443.61      4.28 o 
  -3  -2   1     2835.56     3084.88     25.80 o 
  -2  -2   1       80.15       72.60      0.82 o 
  -1  -2   1      444.84      632.58      5.59 o 
   0  -2   1      271.74      405.83      4.07 o 
   1  -2   1        0.81        7.57      0.38 o 
   2  -2   1     1840.26     1911.16     16.14 o 
   3  -2   1     1269.97     1319.89     12.45 o 
   4  -2   1       77.65       89.00      1.71 o 
   5  -2   1      261.90      273.72      3.96 o 
   6  -2   1      782.25      762.57      9.22 o 
   7  -2   1       18.85       18.52      1.12 o 
   8  -2   1       27.81       28.71      2.24 o 
   9  -2   1       16.66       19.29      1.70 o 
  -8  -1   1       49.94       52.94      2.66 o 
  -7  -1   1       87.17       95.46      3.40 o 
  -6  -1   1        6.85        7.53      1.04 o 
  -5  -1   1        1.21        1.09      0.62 o 
  -4  -1   1      189.28      188.99      2.10 o 
  -3  -1   1        4.60        6.81      0.34 o 
  -2  -1   1      264.04      180.64      1.81 o 
  -1  -1   1     5040.32     5032.61     48.69 o 
   0  -1   1     2910.96     3959.31     31.15 o 
   1  -1   1      288.33      323.88      2.71 o 
   2  -1   1     1048.75     1162.66     10.92 o 
   3  -1   1        4.04        0.54      0.27 o 
   4  -1   1      135.15      122.08      2.07 o 
   5  -1   1       57.37       64.04      1.55 o 
   6  -1   1       51.00       45.66      1.52 o 
   7  -1   1       26.78       25.29      1.25 o 
   8  -1   1       38.16       40.97      1.94 o 
  -8   0   1        5.25        4.90      1.18 o 
  -7   0   1        5.66        8.33      0.97 o 
  -6   0   1      263.24      266.56      5.37 o 
  -5   0   1       44.29       63.62      1.25 o 
  -4   0   1      227.01      188.04      3.10 o 
  -3   0   1       27.32       43.94      0.70 o 
  -2   0   1      473.66      647.57      5.62 o 
  -1   0   1     2479.76     2542.34     57.38 o 
   0   0   1        0.50        0.97      0.11 o 
   1   0   1       24.22       26.64      0.35 o 
   2   0   1     7170.13     7331.93     61.81 o 
   3   0   1      309.08      232.79      2.63 o 
   4   0   1       18.65       25.04      0.70 o 
   5   0   1       10.28        7.67      0.69 o 
   6   0   1      272.91      274.63      4.90 o 
   7   0   1       27.28       26.85      1.55 o 
   8   0   1       16.32       23.79      1.65 o 
  -9   1   1       37.13       40.68      3.90 o 
  -8   1   1      132.49      135.14      4.29 o 
  -7   1   1        6.87        8.91      1.05 o 
  -6   1   1       25.10       29.66      1.19 o 
  -5   1   1      172.45      146.12      2.08 o 
  -4   1   1       63.77       58.94      1.24 o 
  -3   1   1      264.49      255.37      5.57 o 
  -2   1   1     4108.78     3927.86     32.75 o 
  -1   1   1       85.12       63.64      0.91 o 
   0   1   1      782.57     1154.44      8.17 o 
   1   1   1     1361.41     1604.59     14.73 o 
   2   1   1      247.25      204.58      2.72 o 
   3   1   1        2.49       -0.14      0.25 o 
   4   1   1      368.38      340.78      3.87 o 
   5   1   1      414.92      398.11      4.54 o 
   6   1   1      297.53      281.88      4.21 o 
   7   1   1      162.75      159.30      4.06 o 
   8   1   1        3.88        6.61      1.37 o 
  -9   2   1        2.98        3.74      1.18 o 
  -8   2   1       26.77       26.38      2.36 o 
  -7   2   1      135.00      130.39      2.65 o 
  -6   2   1      334.72      326.07      5.85 o 
  -5   2   1      176.74      200.51      2.61 o 
  -4   2   1      529.22      568.95      5.87 o 
  -3   2   1      229.78      163.64      1.83 o 
  -2   2   1      177.98      130.47      1.81 o 
  -1   2   1      243.39      269.26      3.49 o 
   0   2   1    20817.94    24926.69    271.81 o 
   1   2   1      439.07      522.46      5.11 o 
   2   2   1        1.52        1.23      0.26 o 
   3   2   1      670.49      630.76      8.42 o 
   4   2   1       67.02       72.30      1.38 o 
   5   2   1        3.26        2.59      0.45 o 
   6   2   1       25.58       26.39      1.50 o 
   7   2   1       73.30       71.14      2.36 o 
   8   2   1       46.13       52.80      3.90 o 
  -9   3   1       32.91       32.72      2.48 o 
  -8   3   1       48.24       53.54      2.13 o 
  -7   3   1        5.42        5.49      0.76 o 
  -6   3   1      108.78      101.04      2.23 o 
  -5   3   1        8.21        7.18      0.58 o 
  -4   3   1        2.74        1.45      0.29 o 
  -3   3   1       63.16       36.72      1.00 o 
  -2   3   1       16.50       18.35      0.75 o 
  -1   3   1      108.79      102.55      1.95 o 
   0   3   1     1910.91     2778.63     25.45 o 
   1   3   1      737.26      712.74      6.95 o 
   2   3   1      137.72      141.16      2.45 o 
   3   3   1       11.08        9.41      0.55 o 
   4   3   1      226.96      216.68      2.87 o 
   5   3   1        1.16        0.01      0.46 o 
   6   3   1        0.24       -0.20      0.56 o 
   7   3   1       30.84       32.67      2.39 o 
  -8   4   1        1.97        0.32      0.84 o 
  -7   4   1        5.86        8.55      1.28 o 
  -6   4   1      543.87      548.25      7.10 o 
  -5   4   1       25.35       27.65      0.93 o 
  -4   4   1      179.03      172.82      2.77 o 
  -3   4   1      195.85      189.26      2.89 o 
  -2   4   1        4.60        4.62      0.60 o 
  -1   4   1       30.00        8.73      0.48 o 
   0   4   1       30.45       47.52      0.76 o 
   1   4   1      283.00      297.69      3.31 o 
   2   4   1      274.87      249.14      2.96 o 
   3   4   1      519.33      524.50      6.30 o 
   4   4   1       13.33       11.67      0.78 o 
   5   4   1        5.10        5.92      0.73 o 
   6   4   1       32.94       43.43      4.94 o 
   7   4   1        0.85        0.65      1.17 o 
  -8   5   1        4.16        5.11      1.33 o 
  -7   5   1       49.09       45.64      2.10 o 
  -6   5   1       56.78       65.50      2.95 o 
  -5   5   1       53.41       52.77      1.53 o 
  -4   5   1       13.03       10.25      0.76 o 
  -3   5   1      366.60      366.69      4.93 o 
  -2   5   1      860.18      828.59     16.12 o 
  -1   5   1        0.13        4.96      0.42 o 
   0   5   1      170.11      215.64      2.34 o 
   1   5   1      269.71      246.49      2.94 o 
   2   5   1        4.08        3.85      0.43 o 
   3   5   1      121.09      130.12      2.06 o 
   4   5   1       16.91       14.72      0.83 o 
   5   5   1        0.15       -0.51      0.56 o 
   6   5   1        3.09        4.36      2.47 o 
  -8   6   1        6.94        9.25      1.65 o 
  -7   6   1      101.09      107.52      4.63 o 
  -6   6   1       12.92       10.43      1.20 o 
  -5   6   1       70.58       72.41      1.93 o 
  -4   6   1       99.33       89.00      2.07 o 
  -3   6   1        1.63        2.99      0.92 o 
  -2   6   1       22.90       23.10      1.20 o 
  -1   6   1       67.75       50.04      1.75 o 
   0   6   1      216.67      246.97      4.30 o 
   1   6   1       71.59       71.96      2.04 o 
   2   6   1      291.26      265.92      3.80 o 
   3   6   1        0.06        0.17      0.43 o 
   4   6   1       31.26       29.64      1.43 o 
   5   6   1        5.87        9.49      1.21 o 
   6   6   1       47.93       42.64      2.55 o 
  -7   7   1        2.27        0.65      1.10 o 
  -6   7   1        2.22        0.34      0.79 o 
  -5   7   1      335.85      332.33      5.08 o 
  -4   7   1      109.14      109.47      3.15 o 
  -3   7   1      197.78      203.08      4.95 o 
  -2   7   1      285.42      275.12      4.90 o 
  -1   7   1       46.38       41.68      1.75 o 
   0   7   1       14.21       12.94      1.49 o 
   1   7   1        0.08        1.41      0.56 o 
   2   7   1        0.85        0.39      0.71 o 
   3   7   1       32.80       37.76      2.00 o 
   4   7   1       84.40       87.10      4.94 o 
   5   7   1       23.46       24.34      2.21 o 
  -7   8   1        0.63        1.82      1.29 o 
  -6   8   1       29.70       28.35      2.34 o 
  -5   8   1        1.67        2.08      1.10 o 
  -4   8   1       14.94       16.64      1.38 o 
  -3   8   1        0.31        0.45      0.54 o 
  -2   8   1        0.42        1.20      0.69 o 
  -1   8   1       26.81       30.25      1.60 o 
   0   8   1       63.48       70.66      4.55 o 
   1   8   1        0.00        0.95      1.04 o 
   2   8   1       24.18       26.75      3.38 o 
   3   8   1        6.82        5.72      1.82 o 
   4   8   1        1.11        1.04      1.82 o 
  -6   9   1        0.49        1.56      1.82 o 
  -5   9   1       20.58       19.24      2.86 o 
  -4   9   1        2.26        1.30      1.10 o 
  -3   9   1       24.19       21.95      1.50 o 
  -2   9   1       32.16       35.34      1.89 o 
  -1   9   1       15.94       16.63      2.33 o 
   0   9   1       19.40       12.37      1.95 o 
   1   9   1       14.62       24.18      3.12 o 
   2   9   1        4.53        3.38      2.08 o 
  -4  10   1        0.27        0.64      1.18 o 
  -3  10   1        1.91        1.08      1.18 o 
  -2  10   1        0.96       -1.56      1.56 o 
  -1  10   1       15.48       10.92      2.60 o 
   0  10   1        0.05       -1.65      1.82 o 
   0 -10   2       42.90       54.34      4.42 o 
   1 -10   2        4.33        3.25      0.90 o 
   2 -10   2        9.86       11.82      2.08 o 
   3 -10   2       11.60        9.51      1.65 o 
  -2  -9   2       16.62       20.80      3.12 o 
  -1  -9   2       13.76       11.44      2.60 o 
   0  -9   2        0.45        2.24      0.96 o 
   1  -9   2       33.55       33.95      2.10 o 
   2  -9   2       50.29       51.88      2.79 o 
   3  -9   2        0.00        0.29      1.05 o 
   4  -9   2       59.26       57.46      4.16 o 
   5  -9   2       28.63       30.42      3.38 o 
  -4  -8   2        0.09       -1.56      1.56 o 
  -3  -8   2        1.51        1.04      1.56 o 
  -2  -8   2        0.77       -0.78      1.30 o 
  -1  -8   2        0.12       -0.52      1.30 o 
   0  -8   2       17.39       29.49      1.52 o 
   1  -8   2        1.94        0.95      0.82 o 
   2  -8   2        0.01        0.28      0.69 o 
   3  -8   2        0.13       -0.69      0.69 o 
   4  -8   2       19.35       16.08      1.29 o 
   5  -8   2        0.48        1.71      0.84 o 
   6  -8   2       23.30       21.15      2.11 o 
  -5  -7   2       63.02       63.26      3.21 o 
  -4  -7   2       24.06       29.90      3.12 o 
  -3  -7   2       49.98       52.26      3.64 o 
  -2  -7   2       84.87       91.78      4.68 o 
  -1  -7   2        0.13       -0.10      0.41 o 
   0  -7   2       22.53       26.10      1.37 o 
   1  -7   2      325.98      315.70      4.53 o 
   2  -7   2      147.39      152.44      4.45 o 
   3  -7   2      116.43      110.54      2.36 o 
   4  -7   2      128.94      123.03      2.81 o 
   5  -7   2        3.63        2.00      0.84 o 
   6  -7   2        1.81        2.43      0.90 o 
   7  -7   2       25.01       26.00      2.29 o 
  -6  -6   2       28.68       34.25      2.48 o 
  -5  -6   2        2.89        2.60      1.10 o 
  -4  -6   2        0.01       -0.26      1.30 o 
  -3  -6   2        4.33        3.24      1.00 o 
  -2  -6   2       24.72       27.84      1.21 o 
  -1  -6   2       84.88       88.96      2.16 o 
   0  -6   2      169.29      191.14      3.43 o 
   1  -6   2        9.93       11.04      0.74 o 
   2  -6   2      347.72      376.19      5.03 o 
   3  -6   2        1.58        0.63      0.43 o 
   4  -6   2       48.75       50.07      1.58 o 
   5  -6   2       22.33       21.64      1.45 o 
   6  -6   2      221.48      238.22      5.00 o 
   7  -6   2        1.88        1.56      0.90 o 
   8  -6   2       20.49       31.08      2.48 o 
  -7  -5   2        0.13        0.52      1.56 o 
  -6  -5   2       21.65       23.74      2.25 o 
  -5  -5   2       95.23       87.06      4.18 o 
  -4  -5   2       78.98       71.99      2.20 o 
  -3  -5   2       61.48       79.39      1.98 o 
  -2  -5   2       18.70       12.18      1.46 o 
  -1  -5   2       20.80       23.68      0.86 o 
   0  -5   2       50.28       47.42      1.04 o 
   1  -5   2      483.54      503.42      5.23 o 
   2  -5   2      417.84      402.70      4.06 o 
   3  -5   2        1.30        0.06      0.21 o 
   4  -5   2       39.72       30.01      0.95 o 
   5  -5   2        3.21        2.84      0.71 o 
   6  -5   2       31.02       34.44      2.25 o 
   7  -5   2       40.45       38.93      1.58 o 
   8  -5   2       42.07       41.93      2.25 o 
  -7  -4   2       91.30       98.59      5.72 o 
  -6  -4   2       16.90       20.90      1.41 o 
  -5  -4   2       58.34       63.10      2.05 o 
  -4  -4   2       17.62       12.01      1.05 o 
  -3  -4   2      179.38      168.37      3.49 o 
  -2  -4   2       58.34       57.80      1.10 o 
  -1  -4   2      744.13      781.43     10.15 o 
   0  -4   2     1352.74     1763.58     22.97 o 
   1  -4   2       19.30       28.20      1.23 o 
   2  -4   2       58.10       66.22      1.09 o 
   3  -4   2      115.57      114.37      1.70 o 
   4  -4   2       78.36       77.71      1.42 o 
   5  -4   2       99.44      101.86      3.11 o 
   6  -4   2       40.71       39.69      1.65 o 
   7  -4   2       13.43       12.24      1.03 o 
   8  -4   2       22.80       25.19      1.46 o 
  -8  -3   2       13.92       15.74      2.02 o 
  -7  -3   2       77.14       58.18      2.85 o 
  -6  -3   2        4.83        5.05      0.88 o 
  -5  -3   2      257.00      235.70      3.76 o 
  -4  -3   2       62.12       49.76      1.31 o 
  -3  -3   2        7.85        4.81      0.40 o 
  -2  -3   2       13.40       10.63      0.40 o 
  -1  -3   2        2.41        0.78      0.30 o 
   0  -3   2        4.59        2.47      0.72 o 
   1  -3   2     1081.58      900.09      7.90 o 
   2  -3   2       26.32       45.44      0.87 o 
   3  -3   2      130.20      127.81      1.65 o 
   4  -3   2      419.68      388.77      5.05 o 
   5  -3   2      126.29      116.97      2.32 o 
   6  -3   2       11.82       12.37      0.94 o 
   7  -3   2      154.54      154.08      5.19 o 
   8  -3   2       65.60       68.59      2.10 o 
  -8  -2   2       22.56       23.88      2.21 o 
  -7  -2   2        1.06       -0.78      1.04 o 
  -6  -2   2       48.37       44.80      1.88 o 
  -5  -2   2        8.97        9.41      0.73 o 
  -4  -2   2      828.84      844.54      8.52 o 
  -3  -2   2      462.30      442.69      5.93 o 
  -2  -2   2       19.85       15.92      0.59 o 
  -1  -2   2     2410.08     2628.61     27.17 o 
   0  -2   2      382.96      385.98      3.51 o 
   1  -2   2      567.60      540.93      4.86 o 
   2  -2   2     1409.47     1515.28     12.96 o 
   3  -2   2     1834.22     1952.71     18.38 o 
   4  -2   2      358.74      389.52      4.96 o 
   5  -2   2      506.72      489.61      6.23 o 
   6  -2   2        0.04        0.21      0.49 o 
   7  -2   2        5.76        6.55      0.99 o 
   8  -2   2       33.21       35.77      1.94 o 
  -8  -1   2        3.16        3.12      1.56 o 
  -7  -1   2       24.37       19.50      2.60 o 
  -6  -1   2      135.64      119.69      2.78 o 
  -5  -1   2      427.01      432.78      4.72 o 
  -4  -1   2        8.59       26.65      0.57 o 
  -3  -1   2      153.90      151.74      1.72 o 
  -2  -1   2      117.12      163.43      2.12 o 
  -1  -1   2      921.78      946.94     10.07 o 
   0  -1   2       22.31        1.25      0.17 o 
   1  -1   2     3407.52     3758.29     29.14 o 
   2  -1   2     2196.40     2271.00     19.18 o 
   3  -1   2     1287.90     1460.82     15.46 o 
   4  -1   2      549.90      604.17      7.14 o 
   5  -1   2      823.20      809.06      9.42 o 
   6  -1   2       58.30       59.80      1.75 o 
   7  -1   2       66.28       72.26      1.97 o 
   8  -1   2        1.19        0.78      0.76 o 
  -8   0   2       27.67       26.00      3.12 o 
  -7   0   2       27.32       31.73      2.02 o 
  -6   0   2        8.49        9.00      0.70 o 
  -5   0   2        3.79        2.96      0.39 o 
  -4   0   2      463.89      479.05      4.50 o 
  -3   0   2     2698.39     3057.66     28.09 o 
  -2   0   2        2.55       20.17      0.39 o 
  -1   0   2      419.10      347.14      3.13 o 
   0   0   2      131.65      103.65      0.93 o 
   1   0   2     1718.41     1840.25     15.58 o 
   2   0   2      492.82      466.75      4.29 o 
   3   0   2       60.48       33.96      0.87 o 
   4   0   2       39.45       35.93      0.87 o 
   5   0   2      304.68      278.64      4.05 o 
   6   0   2     1219.02     1228.01     13.93 o 
   7   0   2        4.21        4.25      1.20 o 
   8   0   2       10.28       11.03      1.35 o 
  -9   1   2        7.42        9.62      2.34 o 
  -8   1   2       40.16       39.26      3.64 o 
  -7   1   2        0.83        2.14      0.69 o 
  -6   1   2      165.27      156.05      3.84 o 
  -5   1   2       19.23       14.54      0.60 o 
  -4   1   2      268.83      288.77      3.27 o 
  -3   1   2      135.76      166.95      2.00 o 
  -2   1   2       18.74       25.12      1.09 o 
  -1   1   2     2542.66     2991.67     23.26 o 
   0   1   2        0.29        2.12      0.13 o 
   1   1   2      955.06     1077.34      9.23 o 
   2   1   2        0.12        1.07      0.23 o 
   3   1   2       18.35       19.94      0.66 o 
   4   1   2      125.85      152.88      2.16 o 
   5   1   2       11.12       10.97      0.81 o 
   6   1   2        0.02        0.24      0.49 o 
   7   1   2       30.67       33.16      2.42 o 
   8   1   2       11.97       15.50      1.45 o 
  -9   2   2       12.46       18.20      2.86 o 
  -8   2   2       87.96       81.93      3.29 o 
  -7   2   2      108.77       93.42      3.21 o 
  -6   2   2      123.96      139.70      3.77 o 
  -5   2   2       10.37       17.06      0.79 o 
  -4   2   2      499.41      434.38      5.25 o 
  -3   2   2        6.39       20.03      0.68 o 
  -2   2   2      827.22      856.46      9.23 o 
  -1   2   2       49.53       27.85      0.48 o 
   0   2   2     1512.52     2064.99     17.66 o 
   1   2   2      284.40      300.12      3.31 o 
   2   2   2      948.31      810.87      8.84 o 
   3   2   2      479.12      484.21      5.13 o 
   4   2   2        0.01        1.00      0.38 o 
   5   2   2      229.86      211.54      3.32 o 
   6   2   2       18.58       22.34      1.84 o 
   7   2   2        1.06        1.67      0.79 o 
   8   2   2        1.24        0.56      1.30 o 
  -9   3   2       23.68       28.34      3.38 o 
  -8   3   2       37.24       40.82      2.48 o 
  -7   3   2        3.05        2.92      0.79 o 
  -6   3   2       96.11       92.66      2.50 o 
  -5   3   2      839.84      857.06      8.71 o 
  -4   3   2       77.16       66.03      1.27 o 
  -3   3   2       12.63        8.43      0.52 o 
  -2   3   2      858.83      817.87      9.07 o 
  -1   3   2      934.27      929.42      8.96 o 
   0   3   2     1948.30     2697.08     27.60 o 
   1   3   2      418.14      394.65      4.47 o 
   2   3   2       65.08       64.98      1.36 o 
   3   3   2        0.46        1.46      0.32 o 
   4   3   2        0.52        0.55      0.47 o 
   5   3   2        7.83        8.99      0.69 o 
   6   3   2      148.52      153.74      6.21 o 
   7   3   2       72.64       72.86      8.84 o 
  -8   4   2       44.06       45.39      2.57 o 
  -7   4   2       80.99       87.32      2.65 o 
  -6   4   2      127.52      122.10      2.95 o 
  -5   4   2        1.51        0.60      0.55 o 
  -4   4   2      506.30      457.14      5.74 o 
  -3   4   2      397.25      358.42      5.35 o 
  -2   4   2        2.76        6.79      0.45 o 
  -1   4   2      331.60      369.50      5.88 o 
   0   4   2     2076.04     2627.28     27.07 o 
   1   4   2      244.29      382.78      5.87 o 
   2   4   2      121.26      112.73      1.94 o 
   3   4   2      320.46      303.11      4.12 o 
   4   4   2       26.53       22.84      1.66 o 
   5   4   2       96.71       96.59      2.23 o 
   6   4   2        2.39        0.68      0.76 o 
   7   4   2       30.73       33.69      2.48 o 
  -8   5   2       53.32       59.27      2.39 o 
  -7   5   2        2.34        3.69      0.94 o 
  -6   5   2      243.06      250.90      5.82 o 
  -5   5   2      136.85      129.76      2.56 o 
  -4   5   2        2.20        1.90      0.79 o 
  -3   5   2       15.78       15.28      0.72 o 
  -2   5   2        8.04       11.16      1.20 o 
  -1   5   2        6.80       12.59      0.60 o 
   0   5   2      627.68      754.34      8.50 o 
   1   5   2      676.71      619.41      7.25 o 
   2   5   2       83.21       88.40      1.52 o 
   3   5   2       15.61       18.66      0.94 o 
   4   5   2       27.38       23.50      0.99 o 
   5   5   2        1.71        3.47      0.71 o 
   6   5   2        1.29        0.39      1.43 o 
  -8   6   2        3.50        7.75      1.20 o 
  -7   6   2        0.62        0.00      0.76 o 
  -6   6   2       29.16       31.00      1.70 o 
  -5   6   2       16.80       14.53      0.97 o 
  -4   6   2      132.19      134.91      2.66 o 
  -3   6   2      155.12      150.98      3.25 o 
  -2   6   2        0.96        2.38      0.56 o 
  -1   6   2       16.88       24.97      1.29 o 
   0   6   2       46.50       46.66      1.70 o 
   1   6   2       30.62       31.12      1.45 o 
   2   6   2      169.01      158.14      2.69 o 
   3   6   2       23.80       22.45      1.03 o 
   4   6   2        5.01        4.14      0.79 o 
   5   6   2        0.78       -0.91      0.91 o 
   6   6   2        0.45        0.43      1.06 o 
  -7   7   2        0.05        0.69      0.90 o 
  -6   7   2        4.79        2.30      0.94 o 
  -5   7   2       29.48       27.60      1.35 o 
  -4   7   2        3.64        1.96      1.09 o 
  -3   7   2      177.46      160.26      4.02 o 
  -2   7   2      232.75      212.11      4.25 o 
  -1   7   2        1.08        0.69      0.61 o 
   0   7   2       13.34       16.95      1.14 o 
   1   7   2       10.34       10.67      0.98 o 
   2   7   2        0.65        0.46      0.58 o 
   3   7   2        1.33        0.94      0.87 o 
   4   7   2        9.04        7.07      1.69 o 
   5   7   2        3.04        5.68      1.82 o 
  -7   8   2        2.51        1.30      1.18 o 
  -6   8   2        0.98        2.56      1.18 o 
  -5   8   2       11.33       13.33      1.17 o 
  -4   8   2      122.20      115.31      2.73 o 
  -3   8   2       22.00       18.26      1.40 o 
  -2   8   2       33.65       32.95      1.70 o 
  -1   8   2        0.23        0.22      0.64 o 
   0   8   2        5.08        3.07      1.00 o 
   1   8   2       45.54       45.34      3.04 o 
   2   8   2       68.04       66.52      2.92 o 
   3   8   2        8.07        8.15      2.21 o 
   4   8   2        1.09        1.04      1.82 o 
  -6   9   2        0.68        2.08      1.82 o 
  -5   9   2       35.64       29.64      3.38 o 
  -4   9   2        3.93        4.55      1.29 o 
  -3   9   2       22.52       22.92      1.60 o 
  -2   9   2       50.58       52.12      2.20 o 
  -1   9   2        6.01        1.70      1.00 o 
   0   9   2       25.08       34.77      2.29 o 
   1   9   2        4.30        3.38      1.10 o 
   2   9   2        0.72       -0.26      1.82 o 
  -4  10   2       25.67       25.71      2.29 o 
  -3  10   2        0.10        1.04      1.82 o 
  -2  10   2        3.84        2.86      2.08 o 
  -1  10   2        0.63        0.78      1.82 o 
   0  10   2        0.44        0.00      1.82 o 
   0 -10   3       17.32       22.10      3.38 o 
   1 -10   3        4.71        3.90      2.08 o 
   2 -10   3        6.97       10.36      2.08 o 
   3 -10   3       16.48       16.97      1.92 o 
  -2  -9   3       25.72       23.40      3.12 o 
  -1  -9   3        8.77        9.10      2.34 o 
   0  -9   3       27.08       32.50      3.38 o 
   1  -9   3       22.91       21.68      1.80 o 
   2  -9   3        5.58        2.95      0.94 o 
   3  -9   3        3.88        2.68      0.91 o 
   4  -9   3       35.77       38.74      3.64 o 
   5  -9   3        3.27        3.12      2.08 o 
  -4  -8   3       51.04       52.26      4.42 o 
  -3  -8   3       34.92       41.08      3.90 o 
  -2  -8   3        9.35        9.88      2.34 o 
  -1  -8   3        1.80        1.30      1.56 o 
   0  -8   3       19.90       21.02      1.16 o 
   1  -8   3       26.92       25.92      1.50 o 
   2  -8   3       79.40       90.95      2.65 o 
   3  -8   3      164.90      169.79      3.84 o 
   4  -8   3        0.09        0.52      1.10 o 
   5  -8   3       10.57       10.28      1.50 o 
   6  -8   3       39.99       31.72      2.86 o 
  -5  -7   3       17.36       14.38      1.84 o 
  -4  -7   3       16.95       11.70      2.34 o 
  -3  -7   3       23.66       20.54      2.60 o 
  -2  -7   3      106.74      108.94      5.20 o 
  -1  -7   3        0.01        0.47      0.39 o 
   0  -7   3        7.51        5.56      0.67 o 
   1  -7   3       36.61       37.35      1.32 o 
   2  -7   3        0.23        0.42      0.60 o 
   3  -7   3       24.78       20.95      1.16 o 
   4  -7   3       63.89       57.49      1.81 o 
   5  -7   3       26.90       28.47      1.70 o 
   6  -7   3        2.47        4.42      1.05 o 
   7  -7   3       11.87       14.35      2.47 o 
  -6  -6   3       12.20       16.62      1.92 o 
  -5  -6   3       35.44       39.08      2.48 o 
  -4  -6   3      118.19      124.17      3.85 o 
  -3  -6   3       62.00       59.36      2.48 o 
  -2  -6   3       19.74       15.63      2.08 o 
  -1  -6   3       32.55       37.41      1.05 o 
   0  -6   3      136.54      188.31      3.01 o 
   1  -6   3       69.47       74.26      1.74 o 
   2  -6   3      437.76      410.69      5.49 o 
   3  -6   3       48.89       42.54      1.83 o 
   4  -6   3      207.84      196.48      3.02 o 
   5  -6   3        7.46        6.94      1.05 o 
   6  -6   3       11.43       10.80      1.25 o 
   7  -6   3        0.60       -0.52      1.30 o 
  -6  -5   3        7.32        6.03      1.54 o 
  -5  -5   3       42.80       33.89      1.70 o 
  -4  -5   3        2.24        2.43      0.75 o 
  -3  -5   3      267.87      261.54      5.79 o 
  -2  -5   3      467.92      437.24      5.40 o 
  -1  -5   3      131.41      125.98      2.17 o 
   0  -5   3       19.84       31.00      0.90 o 
   1  -5   3        7.79       11.66      0.64 o 
   2  -5   3        1.53        3.10      0.33 o 
   3  -5   3       72.06       67.29      1.47 o 
   4  -5   3      362.37      348.08      3.84 o 
   5  -5   3       44.09       35.71      1.29 o 
   6  -5   3       15.37       13.70      1.09 o 
   7  -5   3        2.92        3.35      0.86 o 
   8  -5   3       80.88       83.80      3.77 o 
  -7  -4   3        1.50        4.55      1.29 o 
  -6  -4   3       59.68       60.95      2.20 o 
  -5  -4   3        0.01       -0.29      0.54 o 
  -4  -4   3       67.60       59.48      1.95 o 
  -3  -4   3       83.57       70.36      2.60 o 
  -2  -4   3        1.34        6.12      0.40 o 
  -1  -4   3      838.40      849.82      9.45 o 
   0  -4   3       86.35       90.45      1.41 o 
   1  -4   3      188.50      229.24      2.75 o 
   2  -4   3     1459.95     1512.22     13.18 o 
   3  -4   3       18.62       15.70      0.83 o 
   4  -4   3       23.06       26.75      0.83 o 
   5  -4   3        2.52        1.10      0.52 o 
   6  -4   3       85.47       85.74      2.29 o 
   7  -4   3        1.69        2.35      1.05 o 
   8  -4   3       58.95       69.00      2.23 o 
  -8  -3   3       13.16       14.68      1.84 o 
  -7  -3   3        5.52        1.82      0.92 o 
  -6  -3   3       26.15       23.84      1.45 o 
  -5  -3   3       81.88       77.64      2.24 o 
  -4  -3   3       66.89       62.81      3.34 o 
  -3  -3   3      270.36      251.41      4.46 o 
  -2  -3   3      552.59      495.11      4.99 o 
  -1  -3   3       22.67       18.05      0.55 o 
   0  -3   3      370.82      555.41      5.57 o 
   1  -3   3        6.07        7.03      0.39 o 
   2  -3   3     1445.78     1776.01     15.22 o 
   3  -3   3      202.77      151.63      1.87 o 
   4  -3   3      464.51      467.73      5.90 o 
   5  -3   3        1.49        2.08      0.63 o 
   6  -3   3      229.10      226.21      4.05 o 
   7  -3   3        1.13        1.65      1.05 o 
   8  -3   3        2.45        2.04      0.84 o 
  -8  -2   3        0.08        0.97      1.00 o 
  -7  -2   3      252.40      247.92     12.74 o 
  -6  -2   3       46.48       45.42      1.75 o 
  -5  -2   3       16.47       18.62      1.14 o 
  -4  -2   3      111.33      105.65      1.84 o 
  -3  -2   3       27.93       35.24      1.25 o 
  -2  -2   3     1033.36     1088.26     16.91 o 
  -1  -2   3      958.63      974.85     10.26 o 
   0  -2   3      635.55      755.98      6.65 o 
   1  -2   3       99.83      110.44      1.32 o 
   2  -2   3       80.93       46.50      0.82 o 
   3  -2   3     2491.75     2802.17     23.72 o 
   4  -2   3        1.41        1.52      0.56 o 
   5  -2   3       14.12        9.47      0.79 o 
   6  -2   3        0.97        1.37      0.54 o 
   7  -2   3       41.22       46.94      2.25 o 
   8  -2   3       46.14       48.23      1.83 o 
  -8  -1   3        6.62        1.67      1.69 o 
  -7  -1   3       52.04       49.15      3.64 o 
  -6  -1   3       14.60       10.92      1.18 o 
  -5  -1   3      138.86      110.10      2.11 o 
  -4  -1   3        0.07        1.02      0.36 o 
  -3  -1   3      737.77      751.01      9.50 o 
  -2  -1   3      922.02      863.24      8.35 o 
  -1  -1   3       48.77       46.91      0.95 o 
   0  -1   3      383.98      624.57      5.09 o 
   1  -1   3     3273.76     3520.90     29.35 o 
   2  -1   3      363.26      362.87      3.49 o 
   3  -1   3     1481.30     1543.25     14.76 o 
   4  -1   3      767.38      670.99      7.86 o 
   5  -1   3       54.89       43.04      1.36 o 
   6  -1   3        0.06       -0.53      0.53 o 
   7  -1   3       62.00       58.55      1.88 o 
   8  -1   3       24.31       25.16      1.85 o 
  -8   0   3       60.46       54.08      3.90 o 
  -7   0   3      134.31      132.86      5.72 o 
  -6   0   3      196.31      173.10      3.28 o 
  -5   0   3       87.60      100.97      1.76 o 
  -4   0   3      117.15      165.12      2.02 o 
  -3   0   3       94.59       88.97      1.04 o 
  -2   0   3        0.04        2.97      0.32 o 
  -1   0   3     1994.46     2027.04     17.03 o 
   0   0   3     1287.78     1558.77     12.24 o 
   1   0   3      593.09      685.30      6.03 o 
   2   0   3       73.40       79.16      1.01 o 
   3   0   3      503.39      569.25      5.82 o 
   4   0   3        4.68        0.77      0.30 o 
   5   0   3      269.46      256.94      3.89 o 
   6   0   3       31.82       32.07      1.36 o 
   7   0   3        0.01        1.10      0.57 o 
   8   0   3      112.09      117.87      5.98 o 
  -9   1   3       25.87       31.98      3.64 o 
  -8   1   3       71.88       75.14      4.68 o 
  -7   1   3       22.56       29.90      2.86 o 
  -6   1   3       23.39       16.49      1.20 o 
  -5   1   3      151.48      160.22      2.49 o 
  -4   1   3      106.62      119.87      1.91 o 
  -3   1   3      695.26      687.35      6.17 o 
  -2   1   3     1253.34     1178.22     13.60 o 
  -1   1   3      399.18      538.45      4.21 o 
   0   1   3       38.44       42.09      0.68 o 
   1   1   3        3.23        7.79      0.32 o 
   2   1   3       43.18       47.19      0.89 o 
   3   1   3      529.43      579.78      6.01 o 
   4   1   3      337.56      311.53      3.70 o 
   5   1   3      154.14      148.16      2.69 o 
   6   1   3       56.90       54.29      1.88 o 
   7   1   3        7.71        7.49      1.09 o 
   8   1   3        0.76        1.56      0.88 o 
  -9   2   3       15.23       16.12      2.86 o 
  -8   2   3       11.31       10.14      2.34 o 
  -7   2   3       98.14      113.93      5.46 o 
  -6   2   3       24.44       22.87      1.17 o 
  -5   2   3       16.84        9.65      0.85 o 
  -4   2   3       81.94       93.10      1.68 o 
  -3   2   3      450.75      412.29      4.91 o 
  -2   2   3      443.91      371.82      3.95 o 
  -1   2   3     1637.32     1548.45     13.21 o 
   0   2   3      271.37      298.39      2.66 o 
   1   2   3       13.58       20.81      0.86 o 
   2   2   3      102.91      111.99      1.88 o 
   3   2   3       19.96       26.21      0.83 o 
   4   2   3       66.22       60.17      1.33 o 
   5   2   3      368.31      366.40      5.42 o 
   6   2   3      424.97      411.64      5.81 o 
   7   2   3        2.24        1.62      0.84 o 
   8   2   3        0.15        0.65      1.69 o 
  -9   3   3       12.27       13.26      2.60 o 
  -8   3   3        2.09        0.80      1.17 o 
  -7   3   3       15.04       16.17      1.25 o 
  -6   3   3      121.97      119.38      2.35 o 
  -5   3   3      164.64      171.79      2.78 o 
  -4   3   3       37.68       37.22      0.99 o 
  -3   3   3      855.56      846.51      8.46 o 
  -2   3   3      454.53      384.19      3.79 o 
  -1   3   3       62.18       56.70      0.97 o 
   0   3   3       58.79      122.13      1.45 o 
   1   3   3        0.87        1.04      0.21 o 
   2   3   3        9.36       13.84      0.68 o 
   3   3   3       39.37       22.20      0.83 o 
   4   3   3       30.88       33.63      1.07 o 
   5   3   3       26.98       28.75      1.08 o 
   6   3   3       57.10       54.77      3.15 o 
   7   3   3        0.78        0.29      0.79 o 
  -8   4   3       87.70       76.73      3.21 o 
  -7   4   3      100.56      116.99      4.35 o 
  -6   4   3        1.77        2.34      0.75 o 
  -5   4   3        2.07        1.61      0.52 o 
  -4   4   3       22.21       14.17      0.70 o 
  -3   4   3       52.13       54.83      1.23 o 
  -2   4   3      613.25      629.54      7.25 o 
  -1   4   3      455.61      431.73      4.67 o 
   0   4   3      137.15      153.34      3.64 o 
   1   4   3      279.62      297.98      3.41 o 
   2   4   3       71.18       73.43      1.58 o 
   3   4   3       10.42       14.00      1.05 o 
   4   4   3      122.83      136.47      2.34 o 
   5   4   3       57.62       50.83      1.61 o 
   6   4   3       40.89       35.39      1.82 o 
   7   4   3        3.48        5.96      1.37 o 
  -8   5   3       35.81       34.49      2.39 o 
  -7   5   3        0.02        1.04      0.75 o 
  -6   5   3      221.63      219.17      8.21 o 
  -5   5   3      457.78      476.20      6.33 o 
  -4   5   3        2.41        4.27      0.68 o 
  -3   5   3       58.43       54.98      1.21 o 
  -2   5   3        3.55        3.45      0.37 o 
  -1   5   3      276.37      257.55      4.00 o 
   0   5   3      416.94      473.85      5.78 o 
   1   5   3      257.21      244.58      4.40 o 
   2   5   3        0.12        1.28      0.46 o 
   3   5   3      246.50      235.02      3.60 o 
   4   5   3       91.10       95.28      1.97 o 
   5   5   3       17.60       17.58      1.31 o 
   6   5   3       13.26       19.57      1.55 o 
  -8   6   3        7.39       13.01      1.55 o 
  -7   6   3        2.99        2.34      0.90 o 
  -6   6   3        3.68        2.66      0.79 o 
  -5   6   3       88.76       88.57      1.94 o 
  -4   6   3       17.67       18.08      1.06 o 
  -3   6   3      167.05      159.21      4.25 o 
  -2   6   3       37.59       35.36      1.60 o 
  -1   6   3      241.90      226.07      3.67 o 
   0   6   3      109.08      156.71      3.30 o 
   1   6   3       72.22       85.74      1.88 o 
   2   6   3       11.91       11.33      0.81 o 
   3   6   3        0.05        0.04      0.43 o 
   4   6   3        5.26        3.53      0.75 o 
   5   6   3       21.74       28.02      1.48 o 
  -7   7   3       30.08       24.70      2.21 o 
  -6   7   3      100.13      107.17      2.69 o 
  -5   7   3        5.84        6.00      0.74 o 
  -4   7   3        1.25        0.61      0.64 o 
  -3   7   3        0.09        0.32      0.56 o 
  -2   7   3       60.80       55.87      2.05 o 
  -1   7   3       34.55       35.30      1.92 o 
   0   7   3      179.69      211.20      5.19 o 
   1   7   3      147.20      136.71      3.50 o 
   2   7   3        0.70       -0.51      0.51 o 
   3   7   3       29.94       29.00      2.02 o 
   4   7   3       15.57       17.53      1.81 o 
  -6   8   3       23.69       15.08      1.84 o 
  -5   8   3        1.71        0.21      0.63 o 
  -4   8   3       71.35       71.46      2.81 o 
  -3   8   3       14.34       13.67      1.25 o 
  -2   8   3       33.18       34.71      1.75 o 
  -1   8   3       33.11       31.20      2.11 o 
   0   8   3       11.63       11.45      3.25 o 
   1   8   3        0.80        0.85      0.94 o 
   2   8   3        5.19        2.08      0.79 o 
   3   8   3        1.66       -0.45      2.60 o 
  -5   9   3        0.07       -0.92      0.92 o 
  -4   9   3        2.08        2.70      2.08 o 
  -3   9   3        0.02       -0.76      0.76 o 
  -2   9   3        8.27        7.89      1.20 o 
  -1   9   3        0.09        1.37      1.00 o 
   0   9   3        5.09        8.47      1.47 o 
   1   9   3        0.46        0.57      1.00 o 
   2   9   3        2.49        2.45      1.06 o 
  -3  10   3        2.21        1.82      1.82 o 
  -2  10   3       22.13       27.56      3.38 o 
  -1  10   3        4.23        4.94      2.08 o 
  -2  -9   4       19.93       17.42      3.12 o 
  -1  -9   4        0.06       -0.26      1.56 o 
   0  -9   4       79.10       90.22      5.20 o 
   1  -9   4       71.90       81.92      2.69 o 
   2  -9   4       25.44       21.57      2.63 o 
   3  -9   4        0.96        0.70      1.02 o 
   4  -9   4        0.08        1.82      1.82 o 
   5  -9   4        0.14       -1.56      1.56 o 
  -4  -8   4        0.82        2.34      1.82 o 
  -3  -8   4       16.52       16.90      2.60 o 
  -2  -8   4       27.18       25.48      3.12 o 
  -1  -8   4      113.58      107.38      5.46 o 
   0  -8   4        5.96        5.73      1.18 o 
   1  -8   4       90.47       87.24      2.60 o 
   2  -8   4       24.34       25.87      2.36 o 
   3  -8   4       68.89       62.32      1.90 o 
   4  -8   4        7.16        9.16      1.18 o 
   5  -8   4       44.63       50.48      3.64 o 
   6  -8   4        3.03        1.12      1.18 o 
  -5  -7   4       37.19       40.04      2.76 o 
  -4  -7   4       12.85        9.10      2.08 o 
  -3  -7   4        2.97        3.12      1.56 o 
  -2  -7   4        5.67        5.57      1.10 o 
  -1  -7   4       16.85       14.08      1.69 o 
   0  -7   4       56.00       80.36      1.94 o 
   1  -7   4      179.63      154.28      2.89 o 
   2  -7   4       14.06       16.70      1.56 o 
   3  -7   4       22.72       17.82      1.07 o 
   4  -7   4       20.46       14.75      1.35 o 
   5  -7   4        1.64        0.19      0.88 o 
   6  -7   4       13.11       16.64      2.08 o 
   7  -7   4       71.47       75.05      3.58 o 
  -6  -6   4       17.67       19.86      2.60 o 
  -5  -6   4       51.59       55.26      2.24 o 
  -4  -6   4      279.48      268.69      5.20 o 
  -3  -6   4       68.50       59.63      4.03 o 
  -2  -6   4       14.27       13.49      1.37 o 
  -1  -6   4       17.19       21.85      1.23 o 
   0  -6   4        0.18       -0.12      0.49 o 
   1  -6   4       12.69       11.28      0.86 o 
   2  -6   4      280.79      295.75      4.35 o 
   3  -6   4       43.50       41.75      1.57 o 
   4  -6   4       70.65       74.18      2.44 o 
   5  -6   4       74.97       78.44      2.50 o 
   6  -6   4       19.34       17.52      1.56 o 
   7  -6   4       26.14       30.53      2.39 o 
  -6  -5   4        5.15        7.72      1.14 o 
  -5  -5   4        3.65        1.19      1.20 o 
  -4  -5   4       46.64       35.96      2.04 o 
  -3  -5   4        2.14       -0.62      0.62 o 
  -2  -5   4      182.87      156.70      3.00 o 
  -1  -5   4        0.10        0.78      0.35 o 
   0  -5   4      453.00      481.43      5.23 o 
   1  -5   4      117.65      115.24      1.83 o 
   2  -5   4        0.82        1.87      0.35 o 
   3  -5   4       72.33       88.47      1.51 o 
   4  -5   4       34.58       34.69      1.17 o 
   5  -5   4       33.65       30.88      1.27 o 
   6  -5   4       82.51       78.91      2.85 o 
   7  -5   4       47.11       47.59      1.77 o 
   8  -5   4       10.78       16.65      2.11 o 
  -7  -4   4        0.03        0.90      0.79 o 
  -6  -4   4        5.23        6.17      1.27 o 
  -5  -4   4       86.93       90.45      2.55 o 
  -4  -4   4      373.08      363.21      6.00 o 
  -3  -4   4      154.05      139.21      8.58 o 
  -2  -4   4       83.94       89.70      1.82 o 
  -1  -4   4      937.05      899.61     13.36 o 
   0  -4   4       14.39       18.20      0.66 o 
   1  -4   4      514.24      550.28      5.78 o 
   2  -4   4      338.41      283.48      3.11 o 
   3  -4   4       85.93       65.82      1.22 o 
   4  -4   4      280.55      264.32      3.54 o 
   5  -4   4      202.57      189.88      3.34 o 
   6  -4   4       60.61       53.57      1.72 o 
   7  -4   4        8.45        4.25      0.84 o 
   8  -4   4       29.10       30.29      1.94 o 
  -7  -3   4        1.01        0.52      1.43 o 
  -6  -3   4      103.83      104.41      4.87 o 
  -5  -3   4        0.20        0.09      0.60 o 
  -4  -3   4        3.73        1.28      0.80 o 
  -3  -3   4      384.05      330.63      5.19 o 
  -2  -3   4      809.53      800.99      8.84 o 
  -1  -3   4       44.99       71.89      1.09 o 
   0  -3   4      288.46      358.21      3.90 o 
   1  -3   4      296.86      275.92      2.89 o 
   2  -3   4       54.60       60.64      1.07 o 
   3  -3   4       27.52       25.07      0.75 o 
   4  -3   4      619.68      639.61      6.98 o 
   5  -3   4       25.12       30.47      1.39 o 
   6  -3   4      117.38      125.36      2.69 o 
   7  -3   4       31.39       41.76      1.66 o 
   8  -3   4      111.13      121.75      3.19 o 
  -8  -2   4        8.09        8.44      1.55 o 
  -7  -2   4       11.26        8.58      1.47 o 
  -6  -2   4       75.98       75.59      2.59 o 
  -5  -2   4       66.57       62.64      2.00 o 
  -4  -2   4      300.13      281.65      5.50 o 
  -3  -2   4      391.62      319.91      7.33 o 
  -2  -2   4      282.88      249.83      2.72 o 
  -1  -2   4      287.32      300.47      2.96 o 
   0  -2   4      118.52      163.13      2.04 o 
   1  -2   4       10.02        4.46      0.31 o 
   2  -2   4     1834.59     1928.23     16.49 o 
   3  -2   4      524.71      524.96      5.48 o 
   4  -2   4        7.39       18.11      1.00 o 
   5  -2   4      530.71      501.98      6.52 o 
   6  -2   4        7.90        6.39      0.76 o 
   7  -2   4        0.88        1.50      0.68 o 
   8  -2   4       44.78       48.45      1.88 o 
  -8  -1   4        4.67        6.41      1.47 o 
  -7  -1   4        2.80        2.65      1.00 o 
  -6  -1   4        3.66        6.29      0.91 o 
  -5  -1   4       32.29       29.28      1.33 o 
  -4  -1   4       16.87       22.30      0.75 o 
  -3  -1   4       58.90       30.29      1.99 o 
  -2  -1   4       75.41       84.37      1.19 o 
  -1  -1   4      354.67      463.66      4.30 o 
   0  -1   4     1256.62     1541.14     12.18 o 
   1  -1   4       33.28       24.63      0.56 o 
   2  -1   4     1087.37     1249.85     10.90 o 
   3  -1   4      301.64      296.51      2.82 o 
   4  -1   4        0.03        1.24      0.48 o 
   5  -1   4       40.10       44.80      1.43 o 
   6  -1   4      122.95      114.90      2.53 o 
   7  -1   4       12.81       16.27      1.16 o 
   8  -1   4        7.70        9.15      1.26 o 
  -8   0   4        0.00        1.51      1.00 o 
  -7   0   4      431.85      404.93     17.81 o 
  -6   0   4       20.50       15.11      1.16 o 
  -5   0   4      170.17      169.79      2.31 o 
  -4   0   4      524.03      447.07      4.29 o 
  -3   0   4      116.25      119.84      1.44 o 
  -2   0   4      339.62      409.54      3.53 o 
  -1   0   4       77.72       51.08      0.87 o 
   0   0   4      186.35      313.05      3.02 o 
   1   0   4      565.36      485.61      4.52 o 
   2   0   4      834.04      797.74      6.63 o 
   3   0   4      991.82     1086.99      9.72 o 
   4   0   4      296.31      298.14      3.56 o 
   5   0   4        0.05       -0.40      0.40 o 
   6   0   4        3.18        3.79      0.71 o 
   7   0   4       83.45       89.67      2.36 o 
   8   0   4       46.13       47.96      2.24 o 
  -8   1   4       45.81       61.88      4.16 o 
  -7   1   4      120.20      111.54      5.20 o 
  -6   1   4      556.54      528.79      7.59 o 
  -5   1   4        6.37        8.55      0.51 o 
  -4   1   4        8.50       27.39      1.01 o 
  -3   1   4     1065.75     1130.01     14.20 o 
  -2   1   4      867.20      846.03      8.23 o 
  -1   1   4      286.72      303.30      3.30 o 
   0   1   4     2092.42     2437.96     25.10 o 
   1   1   4       78.60      104.43      1.24 o 
   2   1   4      315.37      334.98      3.14 o 
   3   1   4       35.53       30.25      1.04 o 
   4   1   4      236.04      221.95      2.93 o 
   5   1   4       84.22       90.48      2.14 o 
   6   1   4       39.89       40.25      2.18 o 
   7   1   4        3.66        2.66      0.84 o 
   8   1   4       19.56       21.33      1.74 o 
  -8   2   4       82.65       83.98      4.94 o 
  -7   2   4       17.15       21.06      2.34 o 
  -6   2   4       52.55       47.44      1.22 o 
  -5   2   4       84.31       77.96      1.80 o 
  -4   2   4        7.70        2.38      0.31 o 
  -3   2   4       73.45       77.78      1.36 o 
  -2   2   4      111.23      151.81      1.98 o 
  -1   2   4       42.60       24.50      0.64 o 
   0   2   4       66.97      104.72      1.35 o 
   1   2   4      245.44      247.82      2.63 o 
   2   2   4       92.10       66.59      1.25 o 
   3   2   4      392.38      455.02      5.06 o 
   4   2   4       10.23       12.71      0.93 o 
   5   2   4       31.45       33.24      1.35 o 
   6   2   4        8.63        8.35      0.94 o 
   7   2   4        6.47        4.72      1.58 o 
  -8   3   4       71.78       90.74      4.94 o 
  -7   3   4        2.62        2.67      1.00 o 
  -6   3   4        8.52        8.96      0.67 o 
  -5   3   4       65.31       72.76      1.48 o 
  -4   3   4      322.81      331.67      4.39 o 
  -3   3   4      994.50     1031.60      9.36 o 
  -2   3   4      556.46      461.46      4.18 o 
  -1   3   4      274.38      287.97      2.98 o 
   0   3   4      694.55      824.01     10.79 o 
   1   3   4      519.65      516.18      6.10 o 
   2   3   4       25.11       36.80      1.54 o 
   3   3   4      126.78      124.63      2.18 o 
   4   3   4      215.63      215.38      3.09 o 
   5   3   4      133.86      140.47      2.82 o 
   6   3   4      206.91      199.09      4.30 o 
   7   3   4       19.32       21.51      1.62 o 
  -8   4   4        0.78        1.23      1.00 o 
  -7   4   4       16.41       21.57      1.23 o 
  -6   4   4        0.90       -0.04      0.38 o 
  -5   4   4       62.57       57.19      1.32 o 
  -4   4   4      133.06      136.23      2.18 o 
  -3   4   4       38.21       29.60      0.74 o 
  -2   4   4       18.78        9.78      0.46 o 
  -1   4   4      494.13      466.17      4.95 o 
   0   4   4        0.19        0.84      0.36 o 
   1   4   4       73.68       82.09      1.40 o 
   2   4   4      110.39       90.65      1.87 o 
   3   4   4       37.35       32.58      1.46 o 
   4   4   4        9.83       10.45      0.79 o 
   5   4   4        3.13        2.99      0.73 o 
   6   4   4       34.34       31.98      2.39 o 
  -8   5   4        1.00        1.95      1.95 o 
  -7   5   4       12.08        9.66      1.00 o 
  -6   5   4       67.07       66.54      1.67 o 
  -5   5   4        2.68        2.77      0.57 o 
  -4   5   4       36.32       30.05      1.06 o 
  -3   5   4      180.46      142.06      2.90 o 
  -2   5   4       98.56       91.61      1.58 o 
  -1   5   4       34.28       33.11      1.54 o 
   0   5   4      169.87      217.31      3.25 o 
   1   5   4       18.40       19.85      0.90 o 
   2   5   4       50.15       47.01      1.42 o 
   3   5   4       79.56       76.06      1.87 o 
   4   5   4        0.01        0.73      0.62 o 
   5   5   4       22.91       20.87      1.43 o 
   6   5   4       32.76       38.46      2.04 o 
  -8   6   4       23.90       25.89      1.79 o 
  -7   6   4      141.23      167.62      3.54 o 
  -6   6   4        3.93        6.28      0.90 o 
  -5   6   4      239.31      229.42      3.57 o 
  -4   6   4        9.02       10.22      1.05 o 
  -3   6   4       10.99        9.52      0.99 o 
  -2   6   4      145.49      145.98      3.25 o 
  -1   6   4      154.21      134.39      3.62 o 
   0   6   4        0.78        0.98      0.51 o 
   1   6   4      187.84      183.42      3.22 o 
   2   6   4       37.52       36.80      1.32 o 
   3   6   4        0.26        0.56      0.46 o 
   4   6   4        1.78        3.22      0.75 o 
   5   6   4        1.52        1.38      0.74 o 
  -7   7   4        1.05        1.44      1.18 o 
  -6   7   4        0.97        0.42      0.63 o 
  -5   7   4       29.00       32.20      1.75 o 
  -4   7   4        8.43        7.75      1.03 o 
  -3   7   4       34.37       38.11      2.35 o 
  -2   7   4       40.99       32.20      1.58 o 
  -1   7   4       19.56       14.15      1.20 o 
   0   7   4        8.49       10.35      1.05 o 
   1   7   4       17.26       15.11      1.66 o 
   2   7   4        3.19        3.66      1.40 o 
   3   7   4       58.25       59.08      2.20 o 
   4   7   4       13.57       15.93      1.49 o 
  -6   8   4       38.79       37.70      3.64 o 
  -5   8   4       60.14       58.31      2.93 o 
  -4   8   4        0.52        0.57      0.79 o 
  -3   8   4        5.88        6.07      1.05 o 
  -2   8   4       11.18       10.67      2.99 o 
  -1   8   4        5.63        7.52      1.29 o 
   0   8   4       42.31       49.31      2.05 o 
   1   8   4       52.53       53.36      2.16 o 
   2   8   4       20.68       20.42      1.55 o 
   3   8   4        0.06       -0.45      1.17 o 
  -5   9   4        6.50        7.49      1.55 o 
  -4   9   4        2.47       -1.56      1.56 o 
  -3   9   4       34.97       26.00      2.86 o 
  -2   9   4       10.67        8.61      1.56 o 
  -1   9   4        1.00        0.43      1.30 o 
   0   9   4        9.45       12.49      1.82 o 
   1   9   4       10.21        5.98      1.09 o 
  -2  10   4        0.20        2.34      1.82 o 
  -1  -9   5        3.05        1.82      1.82 o 
   0  -9   5        0.20       -0.78      1.30 o 
   1  -9   5        3.72        4.94      1.82 o 
   2  -9   5        0.02        0.21      0.84 o 
   3  -9   5        7.99       10.14      2.34 o 
   4  -9   5       12.79       13.26      2.60 o 
  -3  -8   5        4.14        2.86      1.82 o 
  -2  -8   5       67.25       71.76      4.68 o 
  -1  -8   5       75.23       66.82      4.42 o 
   0  -8   5       21.07       18.98      2.60 o 
   1  -8   5      160.88      150.92      3.58 o 
   2  -8   5       35.77       38.86      1.55 o 
   3  -8   5       16.07       18.43      1.23 o 
   4  -8   5       48.48       53.46      2.24 o 
   5  -8   5       62.68       58.73      3.03 o 
  -4  -7   5        0.40        1.30      1.56 o 
  -3  -7   5       64.06       74.83      3.11 o 
  -2  -7   5        4.98        5.29      1.18 o 
  -1  -7   5        1.13        0.26      0.81 o 
   0  -7   5       39.27       40.54      1.70 o 
   1  -7   5      153.40      146.25      2.82 o 
   2  -7   5       75.02       71.03      1.91 o 
   3  -7   5      125.62      118.16      5.07 o 
   4  -7   5      114.78      109.58      2.63 o 
   5  -7   5       30.96       30.18      2.03 o 
   6  -7   5        6.88        6.41      1.55 o 
  -5  -6   5       32.85       28.81      1.75 o 
  -4  -6   5       71.24       67.24      2.35 o 
  -3  -6   5        4.95        4.42      1.10 o 
  -2  -6   5      170.11      174.31      3.58 o 
  -1  -6   5      360.37      333.15      5.78 o 
   0  -6   5        1.04        0.76      0.53 o 
   1  -6   5      204.35      206.01      3.35 o 
   2  -6   5       32.04       28.23      1.23 o 
   3  -6   5       10.33       14.37      0.82 o 
   4  -6   5        2.43        5.15      0.81 o 
   5  -6   5        6.09       10.30      1.04 o 
   6  -6   5        1.51        1.09      0.84 o 
   7  -6   5       47.64       49.39      3.03 o 
  -6  -5   5       66.44       63.24      2.71 o 
  -5  -5   5       11.07       14.44      1.29 o 
  -4  -5   5        2.47        1.13      0.75 o 
  -3  -5   5       12.83       18.00      1.47 o 
  -2  -5   5      140.12      136.17      3.77 o 
  -1  -5   5       61.40       54.20      1.52 o 
   0  -5   5      133.27      165.40      2.41 o 
   1  -5   5      311.05      296.94      3.65 o 
   2  -5   5      106.63      105.49      1.80 o 
   3  -5   5      380.65      361.89      3.99 o 
   4  -5   5       36.18       29.20      1.18 o 
   5  -5   5        3.04        6.41      0.70 o 
   6  -5   5       28.17       26.27      1.35 o 
   7  -5   5       21.69       24.07      1.60 o 
  -7  -4   5       38.50       40.23      3.72 o 
  -6  -4   5       16.18       19.46      1.45 o 
  -5  -4   5        5.09        4.11      0.93 o 
  -4  -4   5      503.22      452.56      7.15 o 
  -3  -4   5       16.61       13.39      1.30 o 
  -2  -4   5      140.01      124.26      2.48 o 
  -1  -4   5      139.14      121.65      1.86 o 
   0  -4   5       75.20      105.05      1.73 o 
   1  -4   5       64.06       55.64      1.20 o 
   2  -4   5        0.11        0.22      0.31 o 
   3  -4   5       12.50       15.36      0.67 o 
   4  -4   5       33.25       31.98      1.10 o 
   5  -4   5      423.94      401.51      5.08 o 
   6  -4   5        0.16        2.54      0.67 o 
   7  -4   5      142.80      152.36      3.30 o 
   8  -4   5       51.69       58.86      2.48 o 
  -7  -3   5       24.90       24.59      1.60 o 
  -6  -3   5        0.28        0.06      0.64 o 
  -5  -3   5        1.06        1.65      0.64 o 
  -4  -3   5      272.12      272.36      4.74 o 
  -3  -3   5      345.98      291.62     21.72 o 
  -2  -3   5       59.24       60.76      1.22 o 
  -1  -3   5       51.31       34.04      0.84 o 
   0  -3   5      934.88     1106.54     10.76 o 
   1  -3   5        3.42        1.30      0.27 o 
   2  -3   5      170.34      187.57      2.29 o 
   3  -3   5       80.95       57.56      1.16 o 
   4  -3   5        2.05        3.59      0.65 o 
   5  -3   5        6.38        8.41      1.16 o 
   6  -3   5       51.90       46.87      2.03 o 
   7  -3   5        0.45        1.17      0.65 o 
   8  -3   5       15.29       18.71      1.64 o 
  -8  -2   5       96.76       95.24      4.81 o 
  -7  -2   5       12.00       12.40      1.22 o 
  -6  -2   5       13.84       12.70      1.36 o 
  -5  -2   5      134.42      114.87      3.56 o 
  -4  -2   5      240.31      231.05      5.24 o 
  -3  -2   5        4.91        8.45      0.79 o 
  -2  -2   5      486.27      478.46      4.95 o 
  -1  -2   5     3787.95     3795.38     34.76 o 
   0  -2   5        1.00        0.85      0.25 o 
   1  -2   5       17.27        8.17      0.77 o 
   2  -2   5      151.91      149.08      2.11 o 
   3  -2   5      244.37      235.65      2.73 o 
   4  -2   5      734.85      734.28      7.87 o 
   5  -2   5      525.44      503.41      6.62 o 
   6  -2   5        7.20        4.58      0.75 o 
   7  -2   5       69.73       58.59      1.94 o 
   8  -2   5       11.96       13.65      1.53 o 
  -8  -1   5       19.50       19.18      2.08 o 
  -7  -1   5        2.37        0.57      1.40 o 
  -6  -1   5      433.27      446.82      7.14 o 
  -5  -1   5      128.69      121.14      2.79 o 
  -4  -1   5       98.85       87.00      2.74 o 
  -3  -1   5        5.03        4.57      0.33 o 
  -2  -1   5      224.01      295.64      3.55 o 
  -1  -1   5      202.01      265.37      2.73 o 
   0  -1   5       37.94       26.50      0.69 o 
   1  -1   5      105.71       75.02      1.13 o 
   2  -1   5       15.20        2.75      0.74 o 
   3  -1   5      245.29      243.34      2.78 o 
   4  -1   5       27.09       26.74      0.99 o 
   5  -1   5        0.00       -0.39      0.56 o 
   6  -1   5        0.63        0.59      0.54 o 
   7  -1   5       64.12       64.63      2.07 o 
   8  -1   5       51.47       63.31      3.19 o 
  -8   0   5        2.09        2.47      1.10 o 
  -7   0   5       78.08       77.56      3.38 o 
  -6   0   5        3.74        4.69      0.79 o 
  -5   0   5       41.48       40.00      1.55 o 
  -4   0   5        3.19        2.79      0.30 o 
  -3   0   5       54.08       63.91      1.10 o 
  -2   0   5      768.45      639.70      5.36 o 
  -1   0   5        0.82        0.61      0.28 o 
   0   0   5      217.13      261.32      2.65 o 
   1   0   5       27.83       37.78      0.77 o 
   2   0   5      496.56      562.05      5.35 o 
   3   0   5        0.54       -0.23      0.23 o 
   4   0   5       23.47       19.55      1.00 o 
   5   0   5      148.95      138.47      2.73 o 
   6   0   5        0.33        0.78      0.61 o 
   7   0   5        1.64        1.57      0.65 o 
   8   0   5        5.08        4.16      1.05 o 
  -8   1   5        9.50       13.35      3.51 o 
  -7   1   5      106.11      109.65      3.85 o 
  -6   1   5      203.06      208.66      4.07 o 
  -5   1   5        0.16        0.35      0.30 o 
  -4   1   5      292.63      307.45      4.03 o 
  -3   1   5       22.80       17.24      0.73 o 
  -2   1   5       23.22       25.12      0.62 o 
  -1   1   5     1733.56     1726.74     16.20 o 
   0   1   5     1103.44     1181.27     11.34 o 
   1   1   5       55.31       43.74      1.09 o 
   2   1   5     1575.06     1523.80     12.28 o 
   3   1   5      176.17      182.60      2.33 o 
   4   1   5        4.44        5.04      0.58 o 
   5   1   5        2.01        2.86      0.79 o 
   6   1   5       97.30       94.60      2.36 o 
   7   1   5        8.04        7.02      0.98 o 
  -8   2   5       31.00       35.80      2.48 o 
  -7   2   5       57.73       65.71      4.55 o 
  -6   2   5       24.98       26.28      1.14 o 
  -5   2   5       26.00       21.92      0.76 o 
  -4   2   5      535.38      534.91      5.81 o 
  -3   2   5        6.57        3.66      0.41 o 
  -2   2   5      154.57      170.18      2.25 o 
  -1   2   5      217.77      221.63      2.69 o 
   0   2   5       27.57       49.55      0.92 o 
   1   2   5      127.45      107.67      1.50 o 
   2   2   5       49.14       46.35      0.98 o 
   3   2   5       41.47       39.50      2.67 o 
   4   2   5      123.11      107.97      2.06 o 
   5   2   5       36.34       33.73      1.43 o 
   6   2   5        8.49       10.16      1.03 o 
   7   2   5        4.34        4.87      1.03 o 
  -8   3   5       13.67       18.77      2.00 o 
  -7   3   5      235.99      221.03      4.52 o 
  -6   3   5      389.39      389.71      4.41 o 
  -5   3   5       22.40       19.74      0.79 o 
  -4   3   5        0.52       -0.05      0.39 o 
  -3   3   5      220.10      203.60      2.69 o 
  -2   3   5        4.90        5.20      0.39 o 
  -1   3   5      222.76      203.38      2.36 o 
   0   3   5     1225.30     1437.45     12.57 o 
   1   3   5        7.58        6.16      0.49 o 
   2   3   5       19.29       21.36      0.94 o 
   3   3   5       16.27       16.72      0.83 o 
   4   3   5       38.82       42.47      1.29 o 
   5   3   5        0.13       -0.01      0.79 o 
   6   3   5       35.95       39.60      2.00 o 
   7   3   5        4.77        3.66      1.10 o 
  -8   4   5        2.72        0.78      1.30 o 
  -7   4   5        0.78        0.91      0.92 o 
  -6   4   5      114.16      113.84      1.98 o 
  -5   4   5       51.38       55.25      1.25 o 
  -4   4   5       64.63       62.17      1.32 o 
  -3   4   5       47.30       53.09      1.14 o 
  -2   4   5      439.09      399.64      4.13 o 
  -1   4   5       28.59       25.73      0.70 o 
   0   4   5        3.39        5.80      0.42 o 
   1   4   5       39.36       35.84      1.34 o 
   2   4   5        6.87        3.17      0.68 o 
   3   4   5       91.06       99.67      1.97 o 
   4   4   5      105.74      103.54      2.06 o 
   5   4   5       38.02       39.33      1.91 o 
   6   4   5        0.08        0.12      0.82 o 
  -8   5   5        7.33       12.16      1.65 o 
  -7   5   5        0.51        0.15      0.61 o 
  -6   5   5       42.55       39.39      1.34 o 
  -5   5   5       32.30       37.40      1.04 o 
  -4   5   5       43.57       37.17      0.97 o 
  -3   5   5       16.26       18.85      0.74 o 
  -2   5   5       72.11       67.88      1.64 o 
  -1   5   5       52.66       50.95      1.37 o 
   0   5   5      409.32      480.48      6.11 o 
   1   5   5      208.42      188.54      3.09 o 
   2   5   5        5.27        5.17      0.68 o 
   3   5   5        0.41        0.30      0.52 o 
   4   5   5        0.01        0.41      0.59 o 
   5   5   5       64.56       68.59      2.59 o 
   6   5   5       32.87       37.87      2.74 o 
  -7   6   5        6.43        4.96      1.01 o 
  -6   6   5       36.34       34.93      1.41 o 
  -5   6   5      124.00      136.35      2.86 o 
  -4   6   5        0.29        0.97      1.02 o 
  -3   6   5      100.60       86.86      2.50 o 
  -2   6   5        2.03        0.30      0.51 o 
  -1   6   5       63.85       55.92      1.95 o 
   0   6   5       11.48       14.93      1.14 o 
   1   6   5       28.03       26.23      1.13 o 
   2   6   5       16.20       14.56      1.00 o 
   3   6   5        0.03       -0.28      0.49 o 
   4   6   5        8.64       12.90      0.98 o 
   5   6   5        0.19        0.06      0.79 o 
  -7   7   5       23.86       26.26      2.29 o 
  -6   7   5        7.90       11.70      1.01 o 
  -5   7   5        3.12        2.55      0.79 o 
  -4   7   5       24.06       21.77      1.82 o 
  -3   7   5       19.70       13.45      1.95 o 
  -2   7   5       30.18       27.99      2.99 o 
  -1   7   5       91.43       89.39      2.65 o 
   0   7   5      123.73      130.37      3.30 o 
   1   7   5        1.50        1.47      0.75 o 
   2   7   5        0.13        0.42      0.67 o 
   3   7   5        0.65        0.97      0.94 o 
   4   7   5        2.18       -0.85      1.15 o 
  -6   8   5       14.04       12.22      2.60 o 
  -5   8   5       59.46       63.18      4.16 o 
  -4   8   5        3.51        3.78      0.94 o 
  -3   8   5        0.27       -0.49      1.43 o 
  -2   8   5        0.08       -0.29      0.67 o 
  -1   8   5        0.62        1.09      0.87 o 
   0   8   5        0.00        0.81      0.67 o 
   1   8   5       17.08       22.10      1.60 o 
   2   8   5        6.92        5.41      1.12 o 
   3   8   5        2.19        1.34      1.18 o 
  -5   9   5       12.40        9.12      2.47 o 
  -4   9   5        0.41        1.82      1.56 o 
  -3   9   5       11.34       13.00      2.60 o 
  -2   9   5        1.42        1.56      1.82 o 
  -1   9   5        4.36        5.20      2.08 o 
   0   9   5        0.52       -0.81      0.81 o 
   1   9   5        3.81        3.16      1.25 o 
  -1  -9   6        8.89       11.18      2.60 o 
   0  -9   6      100.59      127.92      6.50 o 
   1  -9   6       65.86       65.26      4.42 o 
   2  -9   6        1.06        0.65      1.10 o 
   3  -9   6        7.06        8.84      2.34 o 
  -3  -8   6        6.40        4.68      1.82 o 
  -2  -8   6        0.88        2.08      1.82 o 
  -1  -8   6        3.31        2.60      1.56 o 
   0  -8   6        0.03       -0.68      0.87 o 
   1  -8   6        9.95       11.75      1.25 o 
   2  -8   6        8.24        5.93      0.87 o 
   3  -8   6        0.00       -0.08      0.69 o 
   4  -8   6       10.68       16.01      1.74 o 
   5  -8   6        0.89       -0.30      0.74 o 
  -4  -7   6       44.39       54.84      2.94 o 
  -3  -7   6       28.35       31.55      2.29 o 
  -2  -7   6       16.47       15.06      1.62 o 
  -1  -7   6       18.63       24.99      4.55 o 
   0  -7   6       82.12      108.22      5.16 o 
   1  -7   6        9.89        9.21      0.94 o 
   2  -7   6        3.91        3.70      0.74 o 
   3  -7   6       83.27       73.63      2.49 o 
   4  -7   6        0.80        0.87      0.86 o 
   5  -7   6       81.24       72.14      2.60 o 
   6  -7   6       51.44       60.32      3.11 o 
  -5  -6   6      147.15      148.11      5.07 o 
  -4  -6   6        9.57       11.67      1.55 o 
  -3  -6   6        0.28        0.00      0.74 o 
  -2  -6   6       29.77       28.39      1.45 o 
  -1  -6   6       65.49       65.63      2.66 o 
   0  -6   6       84.12      110.07      2.74 o 
   1  -6   6      498.41      482.41      6.40 o 
   2  -6   6      636.55      622.56      7.89 o 
   3  -6   6       10.87       12.64      0.87 o 
   4  -6   6        6.35        5.93      0.84 o 
   5  -6   6       12.73       10.65      1.07 o 
   6  -6   6        3.71        1.86      1.56 o 
  -6  -5   6        0.54        1.21      1.00 o 
  -5  -5   6       65.37       55.92      2.76 o 
  -4  -5   6        3.07        1.39      0.75 o 
  -3  -5   6      143.72      146.00      4.23 o 
  -2  -5   6       29.45       23.93      1.35 o 
  -1  -5   6       66.30       70.45      1.68 o 
   0  -5   6        0.80        0.58      0.43 o 
   1  -5   6       32.99       38.56      1.16 o 
   2  -5   6       43.08       39.27      1.18 o 
   3  -5   6       99.52       97.12      1.74 o 
   4  -5   6       72.73       61.02      1.57 o 
   5  -5   6       27.13       26.43      1.16 o 
   6  -5   6       35.31       35.46      1.65 o 
   7  -5   6        7.64        6.26      1.18 o 
  -7  -4   6       29.15       26.52      3.38 o 
  -6  -4   6       55.15       47.98      2.66 o 
  -5  -4   6      199.12      188.22      4.03 o 
  -4  -4   6      364.94      337.58      7.26 o 
  -3  -4   6        5.45        6.08      0.79 o 
  -2  -4   6      162.67      143.99      3.04 o 
  -1  -4   6      283.19      252.19      3.15 o 
   0  -4   6        0.79        1.85      0.63 o 
   1  -4   6      982.51      938.68      9.50 o 
   2  -4   6      282.12      304.50      3.44 o 
   3  -4   6        3.51        4.69      0.52 o 
   4  -4   6       52.36       44.68      1.33 o 
   5  -4   6        6.32       10.53      0.84 o 
   6  -4   6        0.17       -0.51      0.51 o 
   7  -4   6      165.63      161.91      3.93 o 
  -7  -3   6        3.06        3.17      1.82 o 
  -6  -3   6        9.31        9.17      1.09 o 
  -5  -3   6        0.04        0.17      0.60 o 
  -4  -3   6        0.03        0.24      0.67 o 
  -3  -3   6      128.54      121.94      2.68 o 
  -2  -3   6      195.36      173.87      2.75 o 
  -1  -3   6        8.16        5.59      0.46 o 
   0  -3   6       37.90       40.59      1.04 o 
   1  -3   6       21.27       24.37      0.90 o 
   2  -3   6      144.74      144.14      2.19 o 
   3  -3   6      172.28      138.25      2.07 o 
   4  -3   6       99.37      104.03      2.04 o 
   5  -3   6        1.07        0.52      0.45 o 
   6  -3   6       22.94       21.76      1.32 o 
   7  -3   6        4.20        2.71      0.79 o 
  -7  -2   6        5.97        6.60      1.03 o 
  -6  -2   6        2.19        2.14      0.79 o 
  -5  -2   6       10.08        9.47      1.37 o 
  -4  -2   6      246.21      224.24      4.08 o 
  -3  -2   6       31.56       28.72      0.87 o 
  -2  -2   6       39.64       26.76      0.68 o 
  -1  -2   6        3.79        6.70      0.45 o 
   0  -2   6        8.58        6.05      0.50 o 
   1  -2   6      524.46      488.57      4.78 o 
   2  -2   6        9.98       11.38      0.55 o 
   3  -2   6       27.85       39.66      0.97 o 
   4  -2   6       59.45       64.02      1.94 o 
   5  -2   6      215.34      192.53      3.44 o 
   6  -2   6       51.20       42.62      1.65 o 
   7  -2   6      107.10      120.96      3.30 o 
  -8  -1   6        9.49        7.28      2.34 o 
  -7  -1   6        0.00       -0.39      0.64 o 
  -6  -1   6        0.50       -0.21      0.54 o 
  -5  -1   6       19.52       16.37      1.06 o 
  -4  -1   6     1560.84     1603.90     20.35 o 
  -3  -1   6     1360.47     1276.16     11.20 o 
  -2  -1   6      262.70      279.38      3.10 o 
  -1  -1   6      105.20       94.11      1.49 o 
   0  -1   6      224.93      304.00      3.53 o 
   1  -1   6       15.80       14.99      0.57 o 
   2  -1   6      166.86      147.13      1.93 o 
   3  -1   6      225.61      188.10      2.42 o 
   4  -1   6       11.14       13.61      0.85 o 
   5  -1   6      176.27      143.85      2.86 o 
   6  -1   6        0.73        0.70      0.61 o 
   7  -1   6       17.07       15.84      1.26 o 
  -8   0   6       81.95       89.34      3.74 o 
  -7   0   6       94.41      109.75      3.04 o 
  -6   0   6        0.62        1.16      0.69 o 
  -5   0   6       52.91       56.13      2.34 o 
  -4   0   6       23.79       20.92      0.84 o 
  -3   0   6       57.92       84.49      1.59 o 
  -2   0   6      102.68       98.65      1.49 o 
  -1   0   6     3313.78     3482.92     32.10 o 
   0   0   6       80.45       87.90      1.20 o 
   1   0   6      395.48      398.39      4.01 o 
   2   0   6       51.24       47.09      0.99 o 
   3   0   6       60.94       56.35      1.04 o 
   4   0   6       74.54       73.61      2.03 o 
   5   0   6       52.99       49.96      1.89 o 
   6   0   6       11.87        6.84      0.90 o 
   7   0   6       27.08       29.27      1.59 o 
  -8   1   6        7.72        4.96      1.29 o 
  -7   1   6        0.68        2.00      0.79 o 
  -6   1   6      235.48      258.32      4.83 o 
  -5   1   6        0.88        0.43      0.49 o 
  -4   1   6      197.70      176.70      3.44 o 
  -3   1   6       25.97       14.37      0.65 o 
  -2   1   6        0.02        0.70      0.33 o 
  -1   1   6      176.10      210.66      2.65 o 
   0   1   6      190.52      305.95      3.58 o 
   1   1   6       79.93       68.93      1.16 o 
   2   1   6      185.11      158.35      1.90 o 
   3   1   6      393.44      352.08      3.87 o 
   4   1   6       55.70       51.40      1.58 o 
   5   1   6       43.33       38.92      1.52 o 
   6   1   6        4.64        2.85      0.75 o 
   7   1   6        9.40        9.32      1.20 o 
  -8   2   6       12.04       18.35      2.00 o 
  -7   2   6      111.47      111.89      3.85 o 
  -6   2   6       43.21       33.97      1.58 o 
  -5   2   6       53.99       46.71      1.21 o 
  -4   2   6        7.98        7.84      0.63 o 
  -3   2   6        0.66        3.31      0.41 o 
  -2   2   6      792.69      806.58      8.16 o 
  -1   2   6       51.59       38.70      0.93 o 
   0   2   6        3.50        3.19      0.34 o 
   1   2   6      177.34      169.04      2.17 o 
   2   2   6        2.34        1.97      0.45 o 
   3   2   6        2.30        0.72      0.45 o 
   4   2   6        3.26        2.90      0.55 o 
   5   2   6       36.72       36.84      1.49 o 
   6   2   6        0.61       -0.09      0.57 o 
   7   2   6       20.67       21.66      1.75 o 
  -8   3   6        0.13        0.39      0.92 o 
  -7   3   6       40.19       40.95      2.37 o 
  -6   3   6       24.99       33.05      1.17 o 
  -5   3   6       11.97       14.68      0.78 o 
  -4   3   6      179.10      158.61      2.73 o 
  -3   3   6      254.57      225.72      2.97 o 
  -2   3   6       91.78       89.83      1.78 o 
  -1   3   6      223.78      188.15      2.34 o 
   0   3   6       81.22       87.46      1.72 o 
   1   3   6        1.01        0.34      0.27 o 
   2   3   6      813.41      775.70      9.32 o 
   3   3   6      157.44      153.05      2.50 o 
   4   3   6        0.20        1.19      0.61 o 
   5   3   6        1.25        1.20      0.61 o 
   6   3   6        0.61       -0.28      0.65 o 
  -8   4   6       65.70       87.85      3.66 o 
  -7   4   6       43.44       45.33      1.92 o 
  -6   4   6       16.05       10.92      0.68 o 
  -5   4   6       11.82        8.87      0.65 o 
  -4   4   6      154.93      183.85      2.49 o 
  -3   4   6      105.70      116.42      1.99 o 
  -2   4   6      165.06      157.12      2.14 o 
  -1   4   6        0.79        1.23      0.31 o 
   0   4   6       56.42       59.57      1.24 o 
   1   4   6        3.01        2.24      0.55 o 
   2   4   6        1.89        2.35      0.55 o 
   3   4   6        0.31        0.11      0.43 o 
   4   4   6       71.18       70.57      1.76 o 
   5   4   6       27.04       24.69      1.39 o 
   6   4   6        9.83        9.49      1.62 o 
  -8   5   6       15.24       16.80      2.99 o 
  -7   5   6       38.10       39.05      1.69 o 
  -6   5   6      195.02      208.52      2.78 o 
  -5   5   6       43.16       39.01      1.44 o 
  -4   5   6      156.45      140.02      2.31 o 
  -3   5   6       54.87       61.65      1.61 o 
  -2   5   6       71.51       86.69      1.75 o 
  -1   5   6        1.16        1.70      0.48 o 
   0   5   6      368.75      426.65      5.69 o 
   1   5   6        4.64        3.09      0.63 o 
   2   5   6       66.72       66.16      1.95 o 
   3   5   6       45.30       44.39      1.38 o 
   4   5   6        0.64        0.17      0.55 o 
   5   5   6        7.93        6.37      1.62 o 
  -7   6   6        0.00        0.57      0.71 o 
  -6   6   6       30.95       30.37      1.28 o 
  -5   6   6        4.77        2.17      0.72 o 
  -4   6   6       49.70       46.97      3.77 o 
  -3   6   6       42.59       41.56      2.21 o 
  -2   6   6       26.60       23.96      1.40 o 
  -1   6   6       38.67       33.85      1.60 o 
   0   6   6        0.36        1.25      0.55 o 
   1   6   6       24.20       23.07      1.16 o 
   2   6   6       11.42       12.46      1.05 o 
   3   6   6       23.13       28.47      1.39 o 
   4   6   6       23.40       21.78      1.21 o 
  -6   7   6       33.58       32.17      1.65 o 
  -5   7   6        0.01        0.26      0.75 o 
  -4   7   6       13.46       14.61      2.08 o 
  -3   7   6        6.84        4.58      2.34 o 
  -2   7   6       10.42        8.81      1.37 o 
  -1   7   6       34.43       29.03      1.60 o 
   0   7   6       40.24       49.98      2.05 o 
   1   7   6        2.41        1.29      0.86 o 
   2   7   6        6.82        5.84      1.03 o 
   3   7   6        0.83        0.55      0.84 o 
  -6   8   6        5.72        5.71      1.95 o 
  -5   8   6        2.45        2.86      1.82 o 
  -4   8   6        1.10        1.82      1.56 o 
  -3   8   6       18.48       21.28      1.92 o 
  -2   8   6       17.40       14.32      1.65 o 
  -1   8   6        3.02        1.90      0.74 o 
   0   8   6       16.75       16.93      1.60 o 
   1   8   6        3.29        2.22      0.88 o 
   2   8   6        0.40        0.38      1.00 o 
  -4   9   6        7.97        7.54      2.34 o 
  -3   9   6        0.48       -0.26      1.82 o 
  -2   9   6        4.61        3.12      1.82 o 
  -1   9   6       15.16       16.64      2.86 o 
   0   9   6        2.88       -0.43      0.90 o 
   1  -9   7        0.60       -1.04      1.56 o 
   2  -9   7       69.56       69.42      4.42 o 
  -2  -8   7      122.66      121.16      6.24 o 
  -1  -8   7       32.71       34.01      3.51 o 
   0  -8   7        9.79       13.60      1.69 o 
   1  -8   7        4.59        3.77      1.10 o 
   2  -8   7       15.31       14.30      1.35 o 
   3  -8   7       10.30       11.93      1.33 o 
   4  -8   7       67.11       73.59      8.71 o 
  -4  -7   7        3.67        4.09      1.37 o 
  -3  -7   7        0.38       -0.78      0.92 o 
  -2  -7   7        4.12        0.65      0.92 o 
  -1  -7   7       26.21       27.44      2.47 o 
   0  -7   7      236.34      282.64      6.62 o 
   1  -7   7      171.89      161.77      3.75 o 
   2  -7   7        7.66       11.90      1.03 o 
   3  -7   7        0.00       -0.32      0.69 o 
   4  -7   7       25.78       24.83      1.50 o 
   5  -7   7        4.79        4.30      1.03 o 
  -5  -6   7       22.17       21.77      2.11 o 
  -4  -6   7       26.64       27.58      2.21 o 
  -3  -6   7       21.44       24.02      2.47 o 
  -2  -6   7       31.76       37.53      1.86 o 
  -1  -6   7        0.02        1.04      0.61 o 
   0  -6   7        0.36        0.54      0.67 o 
   1  -6   7        5.71        6.37      0.76 o 
   2  -6   7       44.07       46.49      1.62 o 
   3  -6   7        9.14        9.30      1.15 o 
   4  -6   7      247.18      265.26      5.67 o 
   5  -6   7        7.27        6.04      0.98 o 
   6  -6   7       39.09       33.30      2.48 o 
  -6  -5   7       24.01       26.75      2.29 o 
  -5  -5   7        5.62        4.68      1.25 o 
  -4  -5   7        1.22        0.20      0.81 o 
  -3  -5   7        0.21        0.72      0.69 o 
  -2  -5   7       10.04       10.40      1.22 o 
  -1  -5   7      126.69      126.49      2.44 o 
   0  -5   7      367.82      428.96      5.03 o 
   1  -5   7       39.65       40.24      1.24 o 
   2  -5   7        0.73        0.49      0.50 o 
   3  -5   7        0.85        1.58      0.46 o 
   4  -5   7       25.12       25.45      1.10 o 
   5  -5   7       36.65       32.49      1.53 o 
   6  -5   7       62.74       66.88      2.36 o 
  -6  -4   7       32.87       28.21      2.18 o 
  -5  -4   7      228.08      224.11      9.23 o 
  -4  -4   7        2.08        2.84      1.69 o 
  -3  -4   7        4.52        6.49      0.94 o 
  -2  -4   7       53.14       48.15      1.75 o 
  -1  -4   7        0.12       -0.17      0.41 o 
   0  -4   7      139.40      164.18      2.48 o 
   1  -4   7      543.02      532.35      5.97 o 
   2  -4   7     1024.36      988.45      9.22 o 
   3  -4   7      210.78      211.43      2.79 o 
   4  -4   7       46.77       55.96      1.52 o 
   5  -4   7       35.60       28.02      1.64 o 
   6  -4   7        0.08       -0.26      0.61 o 
   7  -4   7       48.38       44.84      2.13 o 
  -7  -3   7       91.56      104.48      4.03 o 
  -6  -3   7       50.30       44.11      2.55 o 
  -5  -3   7      250.60      218.60      5.69 o 
  -4  -3   7       37.95       32.15      2.02 o 
  -3  -3   7      121.77      106.82      3.40 o 
  -2  -3   7        1.64        1.38      0.56 o 
  -1  -3   7      434.17      398.12      4.58 o 
   0  -3   7        9.04        5.37      0.64 o 
   1  -3   7       37.52       40.69      1.00 o 
   2  -3   7      597.39      565.19      5.67 o 
   3  -3   7        4.38        3.81      0.50 o 
   4  -3   7      166.35      140.47      3.19 o 
   5  -3   7        8.83        7.20      0.77 o 
   6  -3   7      195.04      187.98      3.65 o 
   7  -3   7        5.99        4.09      1.98 o 
  -7  -2   7        0.18        1.43      0.92 o 
  -6  -2   7       41.26       38.61      2.37 o 
  -5  -2   7      200.90      203.26      5.32 o 
  -4  -2   7     1082.67     1002.54     17.00 o 
  -3  -2   7      108.17      102.20      6.24 o 
  -2  -2   7      111.38      124.74      2.25 o 
  -1  -2   7        1.03        4.14      0.45 o 
   0  -2   7       13.39       21.28      0.79 o 
   1  -2   7      529.31      536.70      5.27 o 
   2  -2   7       77.98       85.70      1.45 o 
   3  -2   7       20.75       17.48      0.82 o 
   4  -2   7      143.87      124.53      2.32 o 
   5  -2   7       75.70       64.16      1.71 o 
   6  -2   7        1.38       -0.07      0.68 o 
   7  -2   7       10.33       11.96      1.33 o 
  -7  -1   7       29.62       28.60      2.86 o 
  -6  -1   7       23.45       19.39      3.25 o 
  -5  -1   7       82.26       81.13      3.12 o 
  -4  -1   7        5.47        4.05      1.00 o 
  -3  -1   7       17.60       16.30      1.20 o 
  -2  -1   7       46.26       48.63      1.09 o 
  -1  -1   7      133.28       81.73      1.45 o 
   0  -1   7      214.16      242.49      3.09 o 
   1  -1   7        0.88        0.77      0.33 o 
   2  -1   7       23.45       20.29      0.74 o 
   3  -1   7        9.23        7.63      0.58 o 
   4  -1   7        0.06        1.51      0.46 o 
   5  -1   7       32.41       42.23      2.63 o 
   6  -1   7        3.39        3.59      0.76 o 
   7  -1   7       11.72       11.40      1.40 o 
  -8   0   7        0.11        1.82      1.56 o 
  -7   0   7       12.76       10.62      2.47 o 
  -6   0   7        4.33        5.77      1.56 o 
  -5   0   7      292.88      264.69      6.14 o 
  -4   0   7      209.42      189.86      3.48 o 
  -3   0   7      171.85      162.19      2.69 o 
  -2   0   7       36.62       30.76      0.88 o 
  -1   0   7        8.65        5.89      0.50 o 
   0   0   7      124.63      164.90      2.32 o 
   1   0   7      746.78      704.13      6.66 o 
   2   0   7        0.46        0.02      0.30 o 
   3   0   7      158.48      151.99      1.97 o 
   4   0   7       49.97       50.36      1.44 o 
   5   0   7       26.66       23.81      1.29 o 
   6   0   7        0.11       -0.34      0.56 o 
   7   0   7       32.49       43.50      2.20 o 
  -8   1   7       20.47       12.48      2.86 o 
  -7   1   7       18.17       19.40      1.81 o 
  -6   1   7      116.87      108.70      3.58 o 
  -5   1   7       74.03       66.09      2.02 o 
  -4   1   7      732.92      752.06      8.82 o 
  -3   1   7      617.65      580.20      5.63 o 
  -2   1   7       62.45       55.12      1.20 o 
  -1   1   7      415.32      362.93      4.18 o 
   0   1   7      106.09      146.66      1.92 o 
   1   1   7        5.06        2.38      0.37 o 
   2   1   7        0.62        0.36      0.36 o 
   3   1   7       20.63       21.94      0.87 o 
   4   1   7       27.95       30.93      1.39 o 
   5   1   7      172.09      152.65      3.15 o 
   6   1   7        0.18       -0.13      0.59 o 
   7   1   7        1.53        0.65      0.84 o 
  -8   2   7       38.80       39.52      4.16 o 
  -7   2   7       51.99       54.51      5.07 o 
  -6   2   7       34.30       31.72      1.59 o 
  -5   2   7      122.79      125.38      2.12 o 
  -4   2   7        1.72        2.36      0.50 o 
  -3   2   7      155.19      150.38      2.04 o 
  -2   2   7       24.32       31.03      0.93 o 
  -1   2   7      551.76      563.96      6.09 o 
   0   2   7      160.39      194.43      2.67 o 
   1   2   7      228.03      192.17      2.27 o 
   2   2   7       71.83       73.78      1.28 o 
   3   2   7      106.98       95.50      1.71 o 
   4   2   7       28.29       29.68      1.36 o 
   5   2   7       13.96       10.77      1.03 o 
   6   2   7        3.39        0.60      0.65 o 
  -8   3   7        8.67        7.02      2.34 o 
  -7   3   7       44.19       42.90      2.44 o 
  -6   3   7        9.57       12.42      1.09 o 
  -5   3   7       11.20       12.05      0.99 o 
  -4   3   7        9.49       10.21      0.70 o 
  -3   3   7      110.12       98.01      1.81 o 
  -2   3   7        1.05        0.24      0.29 o 
  -1   3   7      668.28      679.50      6.63 o 
   0   3   7      202.64      240.50      2.92 o 
   1   3   7       15.62       13.89      1.01 o 
   2   3   7       48.11       52.65      1.23 o 
   3   3   7       62.83       61.78      1.76 o 
   4   3   7       14.64       14.71      1.10 o 
   5   3   7       30.09       29.34      1.52 o 
   6   3   7       38.96       42.60      1.81 o 
  -8   4   7        0.10        0.00      1.56 o 
  -7   4   7        3.01        4.53      1.25 o 
  -6   4   7       51.34       50.82      1.40 o 
  -5   4   7       19.29       18.15      0.86 o 
  -4   4   7       31.05       37.42      1.51 o 
  -3   4   7       16.65       11.02      0.87 o 
  -2   4   7        0.06        0.54      0.34 o 
  -1   4   7       27.20       26.59      0.84 o 
   0   4   7        4.51        8.01      0.66 o 
   1   4   7       29.03       30.40      1.35 o 
   2   4   7        0.96        1.93      0.61 o 
   3   4   7        3.43        3.24      0.85 o 
   4   4   7       10.23        9.91      0.90 o 
   5   4   7        1.10       -0.40      0.82 o 
  -7   5   7        0.00       -0.52      0.75 o 
  -6   5   7       12.23       13.72      0.80 o 
  -5   5   7        8.07       14.20      0.90 o 
  -4   5   7      244.46      234.44      5.07 o 
  -3   5   7       59.11       52.80      1.58 o 
  -2   5   7       88.93       89.66      1.84 o 
  -1   5   7        1.05       -0.38      0.46 o 
   0   5   7       34.83       39.49      2.81 o 
   1   5   7        9.67        6.61      0.74 o 
   2   5   7      222.65      213.97      3.94 o 
   3   5   7       31.52       30.56      1.50 o 
   4   5   7        7.99        8.14      0.89 o 
   5   5   7       13.34       12.44      1.29 o 
  -7   6   7       15.09       15.05      1.45 o 
  -6   6   7       29.22       31.33      1.32 o 
  -5   6   7       16.97       19.25      1.90 o 
  -4   6   7        8.36        8.55      1.03 o 
  -3   6   7       12.30        5.60      1.18 o 
  -2   6   7        0.12        0.87      0.84 o 
  -1   6   7        2.10        0.69      0.64 o 
   0   6   7       34.33       40.29      1.48 o 
   1   6   7       55.96       52.94      1.66 o 
   2   6   7        0.13        0.76      0.56 o 
   3   6   7       14.14       11.52      1.19 o 
   4   6   7        2.99        3.14      0.78 o 
  -6   7   7       34.01       33.00      2.29 o 
  -5   7   7        1.47        0.05      0.87 o 
  -4   7   7       50.32       58.18      2.85 o 
  -3   7   7        3.53        5.77      1.18 o 
  -2   7   7       30.09       36.88      1.89 o 
  -1   7   7        9.23        9.36      1.23 o 
   0   7   7        5.96        5.72      0.99 o 
   1   7   7        0.00       -0.39      0.72 o 
   2   7   7        0.17        2.09      0.88 o 
   3   7   7        1.25       -0.42      0.87 o 
  -5   8   7       31.03       31.46      3.38 o 
  -4   8   7       13.58       14.82      2.60 o 
  -3   8   7        1.81        2.60      1.82 o 
  -2   8   7        9.33        7.54      2.08 o 
  -1   8   7        0.50        0.21      0.87 o 
   0   8   7       32.42       44.97      5.20 o 
   1   8   7       15.80       12.68      1.84 o 
  -2   9   7        0.23        1.30      1.82 o 
  -1  -8   8        0.01       -0.78      1.04 o 
   0  -8   8       20.47       30.91      2.29 o 
   1  -8   8       19.44       19.98      1.92 o 
   2  -8   8        2.38        1.68      0.94 o 
   3  -8   8        1.09        1.41      1.06 o 
  -3  -7   8       17.56       17.68      2.02 o 
  -2  -7   8       39.25       27.68      4.55 o 
  -1  -7   8        1.52        0.87      1.56 o 
   0  -7   8       56.98       62.38      3.64 o 
   1  -7   8        7.03       10.37      1.20 o 
   2  -7   8      159.99      170.94      3.41 o 
   3  -7   8       51.60       61.47      4.99 o 
   4  -7   8        3.99        4.72      1.25 o 
   5  -7   8       17.02       19.68      3.25 o 
  -4  -6   8        4.36        3.69      0.94 o 
  -3  -6   8       64.04       60.11      6.57 o 
  -2  -6   8      152.01      157.74      6.94 o 
  -1  -6   8       85.66       73.05      2.76 o 
   0  -6   8       60.19       79.30      3.13 o 
   1  -6   8      103.60       97.33      2.70 o 
   2  -6   8        9.11        5.98      0.84 o 
   3  -6   8       37.61       35.68      1.90 o 
   4  -6   8       82.56       78.13      2.91 o 
   5  -6   8       14.68       16.38      1.46 o 
  -5  -5   8        1.59        2.86      1.18 o 
  -4  -5   8      141.66      135.87      3.55 o 
  -3  -5   8        0.01       -0.09      0.64 o 
  -2  -5   8       21.64       17.51      1.29 o 
  -1  -5   8        3.63        2.86      0.75 o 
   0  -5   8      127.83      157.76      2.91 o 
   1  -5   8      247.84      244.80      3.45 o 
   2  -5   8       73.40       75.95      1.75 o 
   3  -5   8       34.41       30.27      1.39 o 
   4  -5   8       39.09       38.18      1.55 o 
   5  -5   8       36.78       34.36      1.53 o 
   6  -5   8       39.57       36.93      1.91 o 
  -6  -4   8        0.23       -0.57      1.95 o 
  -5  -4   8       26.81       28.67      2.18 o 
  -4  -4   8        3.15        4.92      0.94 o 
  -3  -4   8       31.26       37.97      1.74 o 
  -2  -4   8      105.71       98.26      4.35 o 
  -1  -4   8        0.07       -0.43      0.68 o 
   0  -4   8      135.53      170.57      2.64 o 
   1  -4   8       72.61       70.41      1.62 o 
   2  -4   8      329.49      322.28      4.20 o 
   3  -4   8        4.85        5.10      0.64 o 
   4  -4   8      167.35      167.47      3.49 o 
   5  -4   8        0.19        0.34      0.53 o 
   6  -4   8        9.73       11.07      1.21 o 
  -6  -3   8        3.78        2.32      1.06 o 
  -5  -3   8       33.09       30.59      2.11 o 
  -4  -3   8       45.24       37.78      2.29 o 
  -3  -3   8       28.50       28.15      1.64 o 
  -2  -3   8       21.07       15.00      1.20 o 
  -1  -3   8       78.16       72.42      2.10 o 
   0  -3   8      205.45      213.89      2.99 o 
   1  -3   8      389.55      354.52      4.36 o 
   2  -3   8       44.36       43.57      1.29 o 
   3  -3   8       18.84       17.02      0.94 o 
   4  -3   8        0.56       -0.19      0.45 o 
   5  -3   8       16.47       15.78      1.01 o 
   6  -3   8       54.94       48.39      2.04 o 
  -7  -2   8       11.78       13.06      1.81 o 
  -6  -2   8        5.97        4.23      1.30 o 
  -5  -2   8      199.86      189.64      6.89 o 
  -4  -2   8        0.30        1.18      1.04 o 
  -3  -2   8      129.21      123.72      3.05 o 
  -2  -2   8      582.32      523.41      6.64 o 
  -1  -2   8       18.21       17.44      0.96 o 
   0  -2   8       33.52       43.76      1.20 o 
   1  -2   8      123.21      138.47      2.25 o 
   2  -2   8      946.49      903.92      8.51 o 
   3  -2   8      153.51      148.83      2.56 o 
   4  -2   8       52.84       66.97      1.70 o 
   5  -2   8        8.27        3.97      0.80 o 
   6  -2   8       30.42       34.84      1.62 o 
   7  -2   8        4.60        7.68      1.56 o 
  -7  -1   8       55.64       76.74      8.71 o 
  -6  -1   8       61.66       67.40      3.03 o 
  -5  -1   8      230.42      208.00      5.40 o 
  -4  -1   8      219.23      203.44      5.14 o 
  -3  -1   8      104.00       86.71      1.95 o 
  -2  -1   8        0.31        1.22      0.35 o 
  -1  -1   8       24.93       15.94      0.94 o 
   0  -1   8       18.86       25.00      0.91 o 
   1  -1   8       27.53       19.81      1.03 o 
   2  -1   8     1297.32     1258.75     11.43 o 
   3  -1   8      147.00      136.66      2.08 o 
   4  -1   8       77.81       71.13      1.73 o 
   5  -1   8        7.60        9.55      0.84 o 
   6  -1   8       17.38       19.06      1.32 o 
   7  -1   8        7.34        5.96      1.14 o 
  -7   0   8        0.02        0.52      1.56 o 
  -6   0   8       18.52       21.14      1.81 o 
  -5   0   8      126.21      128.71      3.95 o 
  -4   0   8      414.52      407.41      6.65 o 
  -3   0   8      450.97      399.60      5.34 o 
  -2   0   8      125.67      120.98      1.98 o 
  -1   0   8        4.69        6.76      0.55 o 
   0   0   8        1.36        0.11      0.30 o 
   1   0   8       41.71       45.23      1.05 o 
   2   0   8       18.92       19.57      0.75 o 
   3   0   8       45.41       41.79      1.03 o 
   4   0   8      156.52      148.59      2.62 o 
   5   0   8       29.86       27.47      1.55 o 
   6   0   8       21.10       20.17      1.39 o 
  -7   1   8       38.91       45.86      3.90 o 
  -6   1   8        5.94        6.06      1.56 o 
  -5   1   8       14.73       16.47      1.55 o 
  -4   1   8      178.08      165.44      2.96 o 
  -3   1   8       72.92       62.53      1.40 o 
  -2   1   8        3.95        1.67      0.40 o 
  -1   1   8      128.12      112.25      1.93 o 
   0   1   8      294.87      325.86      4.02 o 
   1   1   8       81.94       90.27      1.52 o 
   2   1   8       34.16       34.86      0.93 o 
   3   1   8        8.50        8.40      0.57 o 
   4   1   8        3.39        4.18      0.66 o 
   5   1   8        0.35       -0.26      0.57 o 
   6   1   8        3.35        1.62      0.76 o 
  -7   2   8        5.63        2.98      1.00 o 
  -6   2   8        1.83        1.56      0.92 o 
  -5   2   8       36.82       43.11      2.87 o 
  -4   2   8      287.59      279.04      4.25 o 
  -3   2   8      134.83      123.98      2.13 o 
  -2   2   8       36.11       34.65      1.04 o 
  -1   2   8       48.36       50.43      1.43 o 
   0   2   8        3.73        7.63      0.69 o 
   1   2   8       42.86       48.26      1.06 o 
   2   2   8        6.91        8.03      0.57 o 
   3   2   8      123.50      123.75      2.05 o 
   4   2   8       50.13       50.10      1.75 o 
   5   2   8       13.23       12.89      1.28 o 
   6   2   8        1.78        1.27      0.88 o 
  -7   3   8       59.89       72.75      3.11 o 
  -6   3   8       62.92       61.38      2.66 o 
  -5   3   8       13.42        9.02      0.85 o 
  -4   3   8      157.16      138.57      2.70 o 
  -3   3   8      305.82      318.99      4.09 o 
  -2   3   8       69.29       70.95      1.58 o 
  -1   3   8      445.51      394.19      4.36 o 
   0   3   8        2.46        2.23      0.39 o 
   1   3   8      102.02       98.05      1.76 o 
   2   3   8       17.00       18.15      0.82 o 
   3   3   8        0.51        0.42      0.56 o 
   4   3   8       11.91       12.26      1.12 o 
   5   3   8       60.41       67.11      2.16 o 
  -7   4   8       20.85       23.57      2.23 o 
  -6   4   8        2.48        1.23      0.63 o 
  -5   4   8       17.49       19.00      1.59 o 
  -4   4   8        0.22        0.00      0.43 o 
  -3   4   8      190.21      167.99      2.45 o 
  -2   4   8      136.41      133.04      2.10 o 
  -1   4   8       98.70       99.68      1.99 o 
   0   4   8       54.88       65.15      1.57 o 
   1   4   8       28.44       25.55      1.20 o 
   2   4   8       64.07       55.04      1.52 o 
   3   4   8       54.00       51.85      1.94 o 
   4   4   8       52.92       53.20      1.91 o 
   5   4   8        1.45        1.48      0.88 o 
  -7   5   8       37.50       44.05      3.25 o 
  -6   5   8        0.31        0.50      0.53 o 
  -5   5   8        9.48       13.91      1.07 o 
  -4   5   8        1.26        0.05      0.52 o 
  -3   5   8        1.03        2.63      0.57 o 
  -2   5   8       46.71       49.24      1.39 o 
  -1   5   8       82.74       85.19      1.92 o 
   0   5   8        9.78       10.51      0.90 o 
   1   5   8       19.02       15.98      1.13 o 
   2   5   8        0.87        0.40      0.57 o 
   3   5   8        1.69        1.21      0.60 o 
   4   5   8        1.53        3.49      0.88 o 
  -6   6   8       16.15       22.03      2.25 o 
  -5   6   8        5.93        7.09      1.73 o 
  -4   6   8        0.45       -0.43      0.90 o 
  -3   6   8       23.49       32.41      2.21 o 
  -2   6   8       16.25       14.34      1.25 o 
  -1   6   8        3.98        3.71      0.88 o 
   0   6   8        1.66        0.90      0.57 o 
   1   6   8        1.88        1.39      0.61 o 
   2   6   8       24.06       18.52      1.22 o 
   3   6   8       17.77       18.93      1.31 o 
  -5   7   8        0.09        2.60      1.82 o 
  -4   7   8       26.12       21.99      2.47 o 
  -3   7   8        0.15        0.69      1.00 o 
  -2   7   8       21.25       23.75      2.04 o 
  -1   7   8        1.60        1.47      0.75 o 
   0   7   8        0.47       -0.09      0.75 o 
   1   7   8        1.18        1.11      1.00 o 
   2   7   8        2.04        2.70      1.18 o 
  -4   8   8       12.86       10.14      2.34 o 
  -3   8   8       19.26       15.34      2.60 o 
  -2   8   8        0.32        0.52      1.56 o 
  -1   8   8        2.47        4.16      1.29 o 
   0   8   8       18.72       22.84      2.11 o 
   1  -8   9       50.42       52.90      3.25 o 
  -2  -7   9       11.72       12.99      1.74 o 
  -1  -7   9       28.22       24.02      2.11 o 
   0  -7   9        2.17        0.91      0.92 o 
   1  -7   9        2.75        2.73      1.10 o 
   2  -7   9       10.32        9.06      1.24 o 
   3  -7   9       30.12       27.91      2.29 o 
   4  -7   9       14.13       13.06      2.21 o 
  -4  -6   9       14.53       14.04      1.84 o 
  -3  -6   9        1.05        1.02      0.79 o 
  -2  -6   9        0.55        0.08      0.69 o 
  -1  -6   9        1.02        2.17      1.00 o 
   0  -6   9       34.65       50.25      2.57 o 
   1  -6   9       91.32       88.55      3.22 o 
   2  -6   9        2.01        1.06      0.90 o 
   3  -6   9       24.87       25.08      1.65 o 
   4  -6   9        1.53        1.95      1.06 o 
   5  -6   9        6.93        5.62      2.99 o 
  -5  -5   9       10.77       10.37      1.72 o 
  -4  -5   9       45.67       47.53      2.59 o 
  -3  -5   9        0.36        0.42      0.69 o 
  -2  -5   9      218.67      200.70      4.34 o 
  -1  -5   9       36.02       35.20      1.75 o 
   0  -5   9        5.44        5.82      0.78 o 
   1  -5   9       10.76       10.89      0.97 o 
   2  -5   9       84.88       81.55      1.91 o 
   3  -5   9       59.42       60.68      1.94 o 
   4  -5   9       32.02       35.94      1.61 o 
   5  -5   9       86.38       87.71      2.98 o 
  -5  -4   9       38.27       35.23      2.36 o 
  -4  -4   9        0.47        0.52      0.75 o 
  -3  -4   9        0.36        0.02      0.67 o 
  -2  -4   9      158.94      145.78      6.23 o 
  -1  -4   9      103.71       83.74      4.11 o 
   0  -4   9      316.86      378.02      5.35 o 
   1  -4   9      255.83      244.76      5.14 o 
   2  -4   9       46.03       45.64      1.42 o 
   3  -4   9        0.83       -0.30      0.53 o 
   4  -4   9        0.00        0.14      0.54 o 
   5  -4   9       15.65       18.92      1.53 o 
   6  -4   9       12.69       19.97      1.64 o 
  -6  -3   9        0.06       -0.52      0.92 o 
  -5  -3   9        5.48        4.00      1.18 o 
  -4  -3   9       63.36       65.09      2.40 o 
  -3  -3   9        0.58        1.04      0.69 o 
  -2  -3   9       17.36       20.04      1.33 o 
  -1  -3   9      192.47      200.15      3.40 o 
   0  -3   9       22.65       25.46      1.04 o 
   1  -3   9      471.83      476.29      5.64 o 
   2  -3   9        7.66        6.27      0.67 o 
   3  -3   9        1.21        1.39      0.61 o 
   4  -3   9       55.96       57.06      1.90 o 
   5  -3   9       56.07       51.57      1.87 o 
   6  -3   9       14.33       10.82      1.65 o 
  -6  -2   9       54.28       51.34      2.85 o 
  -5  -2   9       50.57       50.12      2.66 o 
  -4  -2   9       18.07       17.85      1.40 o 
  -3  -2   9      106.72      115.89      2.99 o 
  -2  -2   9       33.05       36.64      1.35 o 
  -1  -2   9      312.63      281.91      4.24 o 
   0  -2   9      420.92      493.50      5.73 o 
   1  -2   9       67.14       55.81      1.62 o 
   2  -2   9      296.46      311.46      4.12 o 
   3  -2   9        3.58        3.19      0.68 o 
   4  -2   9       43.26       43.08      1.76 o 
   5  -2   9        2.68        4.80      0.84 o 
   6  -2   9       35.70       40.09      2.40 o 
  -7  -1   9        6.40        7.89      1.55 o 
  -6  -1   9        0.13       -0.13      0.92 o 
  -5  -1   9       18.06       25.40      1.60 o 
  -4  -1   9      221.41      208.59      4.35 o 
  -3  -1   9      140.75      143.15      3.35 o 
  -2  -1   9       64.46       65.08      1.77 o 
  -1  -1   9       76.68       70.05      1.53 o 
   0  -1   9      218.38      265.31      3.58 o 
   1  -1   9      267.52      249.30      3.48 o 
   2  -1   9       90.04       95.34      1.94 o 
   3  -1   9       17.77       16.41      1.12 o 
   4  -1   9       60.52       54.89      1.84 o 
   5  -1   9        9.96       12.78      1.01 o 
   6  -1   9        1.66        2.03      1.05 o 
  -7   0   9       23.53       25.09      2.18 o 
  -6   0   9       41.70       38.03      2.48 o 
  -5   0   9       78.95       72.35      2.45 o 
  -4   0   9        8.26        3.45      1.70 o 
  -3   0   9       17.40       15.68      1.00 o 
  -2   0   9       86.85       79.69      1.62 o 
  -1   0   9       21.70       15.42      0.82 o 
   0   0   9       56.97       58.49      1.43 o 
   1   0   9        0.03        0.58      0.42 o 
   2   0   9      357.44      339.58      4.39 o 
   3   0   9        0.33        1.01      0.39 o 
   4   0   9        1.21        0.37      0.66 o 
   5   0   9       15.24       14.73      1.16 o 
   6   0   9       47.09       52.75      2.83 o 
  -7   1   9        3.73       10.02      3.77 o 
  -6   1   9       25.47       23.92      2.00 o 
  -5   1   9      292.32      275.77      5.30 o 
  -4   1   9      331.38      307.71      5.55 o 
  -3   1   9       25.29       29.15      0.99 o 
  -2   1   9      114.95      108.76      1.98 o 
  -1   1   9        0.59        0.37      0.35 o 
   0   1   9       32.18       40.16      1.23 o 
   1   1   9      106.25      101.42      1.97 o 
   2   1   9      770.41      728.05      7.26 o 
   3   1   9       47.60       48.52      1.19 o 
   4   1   9       49.53       48.39      1.54 o 
   5   1   9       46.07       44.12      1.78 o 
   6   1   9        0.11        0.96      0.84 o 
  -7   2   9        5.98        4.97      1.37 o 
  -6   2   9        8.58        9.64      1.90 o 
  -5   2   9        0.61        0.85      0.72 o 
  -4   2   9      197.07      193.55      3.37 o 
  -3   2   9       20.23       22.70      0.96 o 
  -2   2   9       57.62       49.21      1.31 o 
  -1   2   9        1.08        2.68      0.51 o 
   0   2   9       74.84       86.01      1.79 o 
   1   2   9       55.75       48.04      1.28 o 
   2   2   9        3.50        3.79      0.54 o 
   3   2   9        2.29        1.83      0.50 o 
   4   2   9       41.91       42.44      1.68 o 
   5   2   9        4.84        5.25      0.99 o 
  -7   3   9        3.64        3.82      1.03 o 
  -6   3   9       27.12       35.96      2.49 o 
  -5   3   9        7.15        7.85      1.09 o 
  -4   3   9       70.84       73.41      1.94 o 
  -3   3   9        5.11        5.58      0.61 o 
  -2   3   9        8.29        6.36      0.64 o 
  -1   3   9        6.03        6.25      0.59 o 
   0   3   9        7.20       13.85      0.75 o 
   1   3   9       43.97       43.82      1.36 o 
   2   3   9        4.73        3.08      0.60 o 
   3   3   9        2.13        1.94      0.58 o 
   4   3   9        0.95        0.35      0.68 o 
   5   3   9        6.46        5.06      1.14 o 
  -7   4   9       21.89       18.79      1.39 o 
  -6   4   9       13.03       16.42      1.23 o 
  -5   4   9        0.00       -0.02      0.53 o 
  -4   4   9       54.46       66.38      1.69 o 
  -3   4   9       95.26       90.80      1.99 o 
  -2   4   9       47.11       49.28      1.46 o 
  -1   4   9       42.41       37.88      1.31 o 
   0   4   9      107.50      118.43      2.29 o 
   1   4   9       32.03       31.65      1.50 o 
   2   4   9        3.55        3.10      0.63 o 
   3   4   9       61.10       62.41      1.79 o 
   4   4   9       11.93       10.17      1.42 o 
  -6   5   9       15.59       16.26      1.45 o 
  -5   5   9       25.31       25.71      1.46 o 
  -4   5   9       11.24        6.02      0.81 o 
  -3   5   9       39.66       41.31      1.74 o 
  -2   5   9        0.19        0.36      0.45 o 
  -1   5   9        2.47        2.02      0.55 o 
   0   5   9        0.00       -0.48      0.49 o 
   1   5   9       12.28       14.08      1.10 o 
   2   5   9       36.56       35.72      1.46 o 
   3   5   9        0.84        1.41      0.90 o 
   4   5   9        3.55        2.34      1.56 o 
  -6   6   9       24.40       20.05      2.99 o 
  -5   6   9        0.18        1.95      0.84 o 
  -4   6   9        0.94        0.84      0.72 o 
  -3   6   9       88.77       92.03      2.46 o 
  -2   6   9       18.25       18.89      1.50 o 
  -1   6   9       61.50       57.84      2.35 o 
   0   6   9       27.72       38.32      2.66 o 
   1   6   9        0.00       -0.47      0.61 o 
   2   6   9        1.44        0.47      0.72 o 
   3   6   9        1.68        1.31      1.20 o 
  -5   7   9        7.45        8.58      2.34 o 
  -4   7   9        9.66        6.50      2.08 o 
  -3   7   9        1.54        0.52      1.56 o 
  -2   7   9        0.07        0.73      1.00 o 
  -1   7   9        7.92        6.51      1.29 o 
   0   7   9        4.87        3.18      1.18 o 
   1   7   9        0.94        1.28      1.18 o 
  -2   8   9        0.88        0.65      1.06 o 
  -1  -7  10       28.26       34.32      2.60 o 
   0  -7  10        1.27        0.65      1.10 o 
   1  -7  10        9.80       12.01      4.55 o 
   2  -7  10        0.01        0.02      1.00 o 
  -3  -6  10       67.03       57.59      2.44 o 
  -2  -6  10       51.27       48.06      2.24 o 
  -1  -6  10       17.16       16.26      3.51 o 
   0  -6  10        1.16        1.17      0.92 o 
   1  -6  10       43.37       41.21      2.00 o 
   2  -6  10        1.25        0.78      0.87 o 
   3  -6  10       97.63      100.50      3.95 o 
   4  -6  10       58.10       67.80      5.85 o 
  -4  -5  10        4.42        6.70      1.21 o 
  -3  -5  10        5.77        5.27      1.30 o 
  -2  -5  10        3.54        4.75      0.94 o 
  -1  -5  10       34.83       36.08      1.85 o 
   0  -5  10        0.20       -0.33      0.64 o 
   1  -5  10       39.27       45.97      2.84 o 
   2  -5  10       24.01       25.60      1.21 o 
   3  -5  10       18.60       14.52      1.19 o 
   4  -5  10       17.18       14.80      1.41 o 
  -5  -4  10       35.91       29.24      1.99 o 
  -4  -4  10       12.48       12.19      1.40 o 
  -3  -4  10       63.00       67.78      5.19 o 
  -2  -4  10        0.58        0.70      0.69 o 
  -1  -4  10        5.48        5.20      0.94 o 
   0  -4  10       34.39       41.54      1.59 o 
   1  -4  10       22.64       20.62      1.06 o 
   2  -4  10       23.61       24.62      1.14 o 
   3  -4  10       76.28       79.23      2.23 o 
   4  -4  10        0.18        0.45      0.67 o 
   5  -4  10       49.37       46.04      2.27 o 
  -5  -3  10        7.94       10.17      1.35 o 
  -4  -3  10        0.81        0.40      0.69 o 
  -3  -3  10       15.34       14.61      1.35 o 
  -2  -3  10      282.92      246.81      4.89 o 
  -1  -3  10      260.93      245.80      4.05 o 
   0  -3  10        0.34        0.69      0.57 o 
   1  -3  10      102.52       91.09      1.97 o 
   2  -3  10        5.22        5.62      0.69 o 
   3  -3  10       55.58       51.49      1.84 o 
   4  -3  10       12.84       14.47      1.46 o 
   5  -3  10       72.52       81.87      2.80 o 
  -6  -2  10       11.53       15.07      1.52 o 
  -5  -2  10        4.57        2.57      0.88 o 
  -4  -2  10        0.18        0.21      0.59 o 
  -3  -2  10       12.25       17.66      1.40 o 
  -2  -2  10        2.63        2.31      0.79 o 
  -1  -2  10       19.28       13.65      1.20 o 
   0  -2  10       58.13       69.40      1.71 o 
   1  -2  10       38.16       37.16      1.23 o 
   2  -2  10       32.64       31.84      1.20 o 
   3  -2  10       15.68       13.79      1.17 o 
   4  -2  10       45.53       46.58      1.78 o 
   5  -2  10        4.16        2.90      0.88 o 
  -6  -1  10        1.78        0.78      0.90 o 
  -5  -1  10        6.41        4.86      0.99 o 
  -4  -1  10       27.34       26.75      2.52 o 
  -3  -1  10       23.98       23.10      1.52 o 
  -2  -1  10      205.52      186.61      3.34 o 
  -1  -1  10      262.36      266.92      3.68 o 
   0  -1  10        1.77        2.52      0.57 o 
   1  -1  10      515.63      506.21      7.33 o 
   2  -1  10        0.52        0.05      0.54 o 
   3  -1  10       20.58       26.10      1.39 o 
   4  -1  10       63.39       60.75      2.00 o 
   5  -1  10       30.69       36.02      2.00 o 
  -6   0  10       70.90       72.84      2.70 o 
  -5   0  10       51.59       60.25      2.40 o 
  -4   0  10       41.37       45.41      1.95 o 
  -3   0  10        2.16        1.62      0.64 o 
  -2   0  10        9.75        5.02      0.74 o 
  -1   0  10       89.02       82.84      1.78 o 
   0   0  10      119.24      138.29      2.42 o 
   1   0  10      119.79      125.33      2.30 o 
   2   0  10      102.48      105.50      2.13 o 
   3   0  10       72.21       66.37      2.04 o 
   4   0  10        1.71        2.58      0.71 o 
   5   0  10        0.00       -0.43      0.81 o 
  -7   1  10        2.06        0.58      1.18 o 
  -6   1  10        0.05        0.37      0.76 o 
  -5   1  10        0.03        1.21      0.75 o 
  -4   1  10       70.05       60.73      2.20 o 
  -3   1  10        4.40        6.72      0.79 o 
  -2   1  10       87.16       84.34      2.40 o 
  -1   1  10       15.19       18.90      1.45 o 
   0   1  10       89.87      105.43      2.14 o 
   1   1  10      103.27      107.83      2.16 o 
   2   1  10        0.26        0.87      0.48 o 
   3   1  10        2.13        0.67      0.59 o 
   4   1  10       29.95       34.50      2.16 o 
   5   1  10        9.97       11.44      1.65 o 
  -7   2  10       30.25       29.90      3.64 o 
  -6   2  10       43.06       55.23      4.08 o 
  -5   2  10       40.67       34.46      1.85 o 
  -4   2  10       47.09       47.39      1.65 o 
  -3   2  10       56.00       49.67      1.41 o 
  -2   2  10       34.50       31.96      1.97 o 
  -1   2  10        1.16        0.93      0.42 o 
   0   2  10      128.52      144.64      2.75 o 
   1   2  10        0.87        0.27      0.42 o 
   2   2  10      379.49      358.99      4.72 o 
   3   2  10       27.69       22.47      2.47 o 
   4   2  10        4.04        4.71      1.10 o 
   5   2  10        1.22        1.06      1.00 o 
  -6   3  10        6.90        4.68      1.05 o 
  -5   3  10       76.50       80.73      2.65 o 
  -4   3  10       64.46       70.68      2.01 o 
  -3   3  10        3.25        3.27      0.57 o 
  -2   3  10       45.40       51.22      1.46 o 
  -1   3  10       76.88       70.01      1.64 o 
   0   3  10       63.08       77.29      1.86 o 
   1   3  10        3.75        3.84      0.64 o 
   2   3  10       71.14       71.82      1.83 o 
   3   3  10       46.65       38.13      1.65 o 
   4   3  10        3.23        5.36      2.08 o 
  -6   4  10        7.90       10.78      1.33 o 
  -5   4  10        0.21        0.17      0.59 o 
  -4   4  10      113.39      108.50      2.62 o 
  -3   4  10        2.74        3.26      0.64 o 
  -2   4  10        3.53        1.66      0.58 o 
  -1   4  10       23.24       22.22      1.09 o 
   0   4  10       16.51       23.62      1.66 o 
   1   4  10        3.87        3.69      0.74 o 
   2   4  10       11.64       11.84      1.10 o 
   3   4  10        0.54        1.62      0.79 o 
   4   4  10        0.28       -0.13      0.92 o 
  -6   5  10        8.35       13.35      1.45 o 
  -5   5  10        6.46       10.17      1.36 o 
  -4   5  10       10.08       11.55      1.07 o 
  -3   5  10        0.36       -0.47      0.47 o 
  -2   5  10       11.65       13.33      0.97 o 
  -1   5  10       11.19       11.21      0.94 o 
   0   5  10        0.23       -0.20      0.57 o 
   1   5  10        0.25        0.05      0.86 o 
   2   5  10        0.13       -0.04      0.69 o 
   3   5  10        0.36       -0.02      0.84 o 
  -5   6  10        2.15        1.86      1.30 o 
  -4   6  10        0.83        2.08      1.18 o 
  -3   6  10        8.22        8.67      1.20 o 
  -2   6  10        0.37       -0.71      0.78 o 
  -1   6  10       24.83       29.46      2.21 o 
   0   6  10       14.61       20.37      1.53 o 
   1   6  10        3.29        1.12      0.84 o 
   2   6  10        0.60        0.78      0.84 o 
  -3   7  10       16.40       21.58      3.12 o 
  -2   7  10       10.85        9.00      1.62 o 
  -1   7  10        0.01        0.78      0.87 o 
   0   7  10        1.10        0.74      1.06 o 
  -1  -6  11       41.83       32.72      2.48 o 
   0  -6  11       67.78       99.57      3.95 o 
   1  -6  11        0.57        0.13      0.92 o 
   2  -6  11        0.24        0.00      1.30 o 
  -3  -5  11        5.67        6.07      1.18 o 
  -2  -5  11       21.76       19.60      1.60 o 
  -1  -5  11        0.00        0.38      0.83 o 
   0  -5  11        8.83        6.34      1.09 o 
   1  -5  11       51.08       57.33      2.44 o 
   2  -5  11       18.37       20.03      1.60 o 
   3  -5  11       14.86       15.32      1.45 o 
  -4  -4  11       36.31       44.91      2.34 o 
  -3  -4  11       42.72       33.67      1.95 o 
  -2  -4  11       15.33       10.94      1.77 o 
  -1  -4  11       18.80       21.25      2.07 o 
   0  -4  11        6.32        9.98      1.04 o 
   1  -4  11        8.22        8.10      0.94 o 
   2  -4  11        6.99        5.90      0.90 o 
   3  -4  11       16.88       19.76      1.55 o 
   4  -4  11       28.13       34.41      2.92 o 
  -5  -3  11      152.71      163.98      4.30 o 
  -4  -3  11       24.23       32.49      2.00 o 
  -3  -3  11        4.52        3.65      0.94 o 
  -2  -3  11        2.23        0.71      0.76 o 
  -1  -3  11       90.12       80.31      2.60 o 
   0  -3  11       50.88       57.40      1.85 o 
   1  -3  11      212.76      224.16      3.88 o 
   2  -3  11       19.71       23.23      1.20 o 
   3  -3  11       83.02       72.82      2.18 o 
   4  -3  11        4.95        4.07      1.21 o 
  -5  -2  11       20.20       18.63      2.92 o 
  -4  -2  11        1.94        2.06      0.84 o 
  -3  -2  11       52.70       56.25      2.20 o 
  -2  -2  11       16.88       18.62      1.45 o 
  -1  -2  11        5.91        4.87      0.81 o 
   0  -2  11       89.42       94.09      3.04 o 
   1  -2  11        0.54        0.43      0.47 o 
   2  -2  11        6.69        3.54      0.67 o 
   3  -2  11       54.87       54.32      1.97 o 
   4  -2  11        3.22        1.61      0.93 o 
   5  -2  11       84.91       79.74      2.90 o 
  -6  -1  11        0.01       -1.04      1.30 o 
  -5  -1  11       38.52       41.18      2.20 o 
  -4  -1  11       22.12       18.46      2.33 o 
  -3  -1  11       11.27        9.38      1.14 o 
  -2  -1  11      175.65      151.39      3.65 o 
  -1  -1  11       40.57       37.35      1.52 o 
   0  -1  11       39.40       41.07      1.33 o 
   1  -1  11       60.68       57.99      1.62 o 
   2  -1  11       17.54       18.02      1.04 o 
   3  -1  11        2.11        2.87      1.01 o 
   4  -1  11        0.04       -0.24      0.64 o 
   5  -1  11        8.17       10.93      2.02 o 
  -6   0  11        0.12       -0.79      0.79 o 
  -5   0  11        4.33        7.71      1.29 o 
  -4   0  11        3.58        4.98      0.99 o 
  -3   0  11       38.98       40.99      1.90 o 
  -2   0  11        3.97        5.53      0.81 o 
  -1   0  11      163.31      137.68      2.74 o 
   0   0  11        0.02        0.12      0.45 o 
   1   0  11       55.50       48.83      1.48 o 
   2   0  11       22.87       23.47      1.19 o 
   3   0  11       35.57       34.53      1.57 o 
   4   0  11        8.50       10.99      1.25 o 
  -6   1  11       15.08       16.26      1.60 o 
  -5   1  11       58.46       51.97      2.20 o 
  -4   1  11        0.69        0.05      0.79 o 
  -3   1  11       20.94       23.75      1.29 o 
  -2   1  11       20.41       21.95      1.73 o 
  -1   1  11       27.90       28.85      1.72 o 
   0   1  11        0.04       -0.17      0.45 o 
   1   1  11      261.67      262.00      3.88 o 
   2   1  11       56.34       55.56      1.50 o 
   3   1  11        7.82       10.21      1.67 o 
   4   1  11        0.63        0.44      0.69 o 
  -6   2  11       11.49       14.57      1.55 o 
  -5   2  11        9.05       11.25      1.36 o 
  -4   2  11       65.27       71.96      2.65 o 
  -3   2  11       11.98       13.30      1.03 o 
  -2   2  11        6.77        6.31      0.74 o 
  -1   2  11        5.03        4.78      0.66 o 
   0   2  11       43.69       49.50      1.63 o 
   1   2  11        6.32        7.78      0.77 o 
   2   2  11        0.07       -0.12      0.44 o 
   3   2  11        1.15        2.21      0.92 o 
   4   2  11       12.98       10.41      1.65 o 
  -6   3  11       16.28       13.47      1.79 o 
  -5   3  11       19.36       16.23      1.56 o 
  -4   3  11        5.45        5.28      0.87 o 
  -3   3  11        9.05        7.57      0.79 o 
  -2   3  11       11.73       14.83      1.07 o 
  -1   3  11       15.66       17.73      1.06 o 
   0   3  11       43.70       59.93      1.71 o 
   1   3  11       18.11       17.47      1.07 o 
   2   3  11        4.44        5.81      0.87 o 
   3   3  11       18.51       16.02      1.84 o 
  -5   4  11       11.52       13.95      1.55 o 
  -4   4  11       53.78       53.70      1.93 o 
  -3   4  11       55.63       62.86      1.80 o 
  -2   4  11        3.38        1.54      0.78 o 
  -1   4  11        5.57        4.49      0.75 o 
   0   4  11        0.64        0.76      0.54 o 
   1   4  11       26.98       26.04      1.46 o 
   2   4  11       55.70       64.17      2.45 o 
   3   4  11        6.03        8.25      1.43 o 
  -5   5  11       14.51       19.60      3.71 o 
  -4   5  11        3.57        4.34      0.87 o 
  -3   5  11        0.35        0.44      0.60 o 
  -2   5  11        9.62       12.39      1.01 o 
  -1   5  11       22.68       22.07      1.36 o 
   0   5  11        0.00        0.32      0.69 o 
   1   5  11        7.70        7.74      1.20 o 
   2   5  11       20.53       16.06      1.55 o 
  -3   6  11        6.14        7.41      1.18 o 
  -2   6  11        0.14        0.84      0.79 o 
  -1   6  11        0.04        0.92      1.00 o 
   0   6  11        1.38        0.97      1.17 o 
  -1  -5  12        3.69        3.12      1.05 o 
   0  -5  12       44.79       48.27      2.28 o 
   1  -5  12        0.94        0.93      0.84 o 
   2  -5  12       15.84       15.08      2.34 o 
  -3  -4  12        3.81        2.31      0.94 o 
  -2  -4  12        1.49        0.28      0.79 o 
  -1  -4  12        3.79        2.03      0.84 o 
   0  -4  12      131.45      172.18      4.14 o 
   1  -4  12       14.29       13.58      1.19 o 
   2  -4  12       36.14       36.39      2.48 o 
   3  -4  12        6.06        4.06      1.09 o 
  -4  -3  12        0.15        0.37      0.76 o 
  -3  -3  12       52.47       52.04      2.93 o 
  -2  -3  12       32.49       35.63      2.00 o 
  -1  -3  12       11.75        8.34      1.18 o 
   0  -3  12        3.90        6.35      0.90 o 
   1  -3  12       33.93       36.84      2.59 o 
   2  -3  12       14.53       12.43      1.20 o 
   3  -3  12       19.04       21.76      1.70 o 
  -4  -2  12        7.27       10.23      1.40 o 
  -3  -2  12       18.29       16.21      1.55 o 
  -2  -2  12       19.20       15.87      1.45 o 
  -1  -2  12       61.40       65.20      2.45 o 
   0  -2  12       54.80       65.39      2.08 o 
   1  -2  12        3.53        3.21      0.66 o 
   2  -2  12       12.91        9.20      1.07 o 
   3  -2  12       12.86       11.08      1.75 o 
   4  -2  12       27.72       25.39      1.90 o 
  -5  -1  12      173.64      182.52      4.84 o 
  -4  -1  12       15.81       22.23      1.75 o 
  -3  -1  12       21.02       22.80      1.64 o 
  -2  -1  12       57.42       49.31      2.55 o 
  -1  -1  12        9.12        7.88      0.97 o 
   0  -1  12        9.49       12.18      1.10 o 
   1  -1  12       19.76       23.91      1.18 o 
   2  -1  12       11.61       16.58      1.08 o 
   3  -1  12       26.53       30.00      1.80 o 
   4  -1  12        4.90        3.48      0.94 o 
  -5   0  12       13.75       11.51      1.49 o 
  -4   0  12       13.98       14.10      1.40 o 
  -3   0  12        2.89        0.87      1.08 o 
  -2   0  12        0.50        0.12      0.61 o 
  -1   0  12       46.66       47.29      1.78 o 
   0   0  12       42.10       48.19      2.66 o 
   1   0  12        8.70        8.36      1.04 o 
   2   0  12        6.30        5.56      1.10 o 
   3   0  12       13.62       11.84      1.32 o 
  -5   1  12       34.22       43.63      2.25 o 
  -4   1  12       16.51       15.08      1.49 o 
  -3   1  12       34.61       32.12      2.67 o 
  -2   1  12        1.43        0.77      0.63 o 
  -1   1  12        6.12        3.99      0.67 o 
   0   1  12        0.29        0.47      0.52 o 
   1   1  12       23.82       28.11      1.27 o 
   2   1  12       38.64       35.92      1.36 o 
   3   1  12       13.77       12.86      1.33 o 
  -5   2  12        4.48        9.25      1.33 o 
  -4   2  12        2.15        0.20      0.72 o 
  -3   2  12        0.04       -0.23      0.68 o 
  -2   2  12       20.78       23.84      1.36 o 
  -1   2  12       63.52       65.84      1.84 o 
   0   2  12        0.36        0.06      0.45 o 
   1   2  12        3.96        2.86      0.69 o 
   2   2  12        0.03        0.37      0.61 o 
   3   2  12        9.72        3.72      1.18 o 
  -5   3  12       17.93       17.91      1.92 o 
  -4   3  12        0.04        1.17      2.34 o 
  -3   3  12        0.04       -0.48      0.81 o 
  -2   3  12        0.21       -0.43      0.57 o 
  -1   3  12        3.22        1.26      0.60 o 
   0   3  12        5.14        8.72      0.92 o 
   1   3  12      124.35      127.75      2.96 o 
   2   3  12        2.80        4.37      0.87 o 
  -4   4  12       25.28       31.97      1.72 o 
  -3   4  12        6.31        9.17      0.96 o 
  -2   4  12       12.15       17.06      1.13 o 
  -1   4  12        2.95        4.95      1.05 o 
   0   4  12        0.02        0.04      0.71 o 
   1   4  12        4.01        3.26      1.09 o 
  -3   5  12       17.42       13.86      1.29 o 
  -2   5  12        1.79       -0.19      0.68 o 
  -1   5  12        0.53        0.28      0.71 o 
   0   5  12       14.32       22.06      2.07 o 
   0  -4  13       55.67       66.16      3.13 o 
  -2  -3  13       42.54       46.96      2.30 o 
  -1  -3  13        2.47        3.13      1.03 o 
   0  -3  13       35.29       49.84      2.28 o 
   1  -3  13       76.34       70.89      2.36 o 
   2  -3  13        1.85       -0.13      0.92 o 
  -3  -2  13        1.62        1.12      0.94 o 
  -2  -2  13        2.17        0.91      0.84 o 
  -1  -2  13        0.01        0.50      0.84 o 
   0  -2  13       46.71       55.66      2.13 o 
   1  -2  13        0.65        0.69      0.73 o 
   2  -2  13       33.95       30.97      3.51 o 
  -3  -1  13       75.38       81.24      3.15 o 
  -2  -1  13       28.92       33.49      2.09 o 
  -1  -1  13       12.48        9.04      1.25 o 
   0  -1  13        9.87        8.36      1.07 o 
   1  -1  13        0.08       -0.07      0.57 o 
   2  -1  13        2.34        2.47      1.20 o 
  -4   0  13        4.71        1.00      0.90 o 
  -3   0  13        2.90        0.70      0.84 o 
  -2   0  13       20.74       20.22      1.70 o 
  -1   0  13        5.79        6.60      1.00 o 
   0   0  13        0.63        0.33      0.71 o 
   1   0  13       10.94       12.27      1.13 o 
   2   0  13        0.40       -0.20      0.69 o 
  -4   1  13        0.00        0.40      0.94 o 
  -3   1  13       24.87       34.39      2.05 o 
  -2   1  13       55.61       51.58      1.88 o 
  -1   1  13       16.42       13.59      1.20 o 
   0   1  13       18.12       21.31      1.21 o 
   1   1  13        3.97        3.76      0.72 o 
   2   1  13        7.99        6.25      1.14 o 
  -4   2  13       61.52       68.30      3.96 o 
  -3   2  13        1.05       -0.84      0.84 o 
  -2   2  13        0.00        0.43      0.71 o 
  -1   2  13        5.09        6.81      1.16 o 
   0   2  13       14.21       19.19      1.32 o 
   1   2  13        0.00        0.99      0.71 o 
  -3   3  13        4.50        3.07      1.03 o 
  -2   3  13        2.30        2.56      0.99 o 
  -1   3  13        2.59        0.92      0.71 o 
   0   3  13        2.58        0.74      0.74 o 
   1   3  13        0.18       -0.67      0.71 o 
  -1  -1  14        5.92        8.47      1.35 o 
   0  -1  14       42.58       61.10      4.68 o 
  -1   0  14       12.81       20.08      1.75 o 
   0   0  14        2.01        2.76      0.94 o 
  -1   1  14        0.12       -0.18      0.84 o 
                                                 
